# Supplementary material for: Time-resolved pathogenic gene expression analysis of the plant pathogen Xanthomonas oryzae pv. oryzae
Source: BMC Genomics. 2016 May 10;17:345. doi: 10.1186/s12864-016-2657-7 (PMC4862043; doi:10.1186/s12864-016-2657-7)
Supplement: Additional file 1: Table S1. — RPKM values of RNA-Seqs of the pathogenicity-activated and control Xoo cells. (XLSX 1168 kb) [file 12864_2016_2657_MOESM1_ESM.xlsx]

## Sheet: Sheet1
Table S1. RPKM values of RNA-Seqs of the pathogenicity-activated and control Xoo cells.
Feature ID	M23_0	M23_5	M23_10	M23_15	M23_30	M23_45	M23_60	wo_0	wo_5	wo_10	wo_15	wo_30	wo_45	wo_60	Contig	Start	End	Strand	Length	Product	Ref_feature_name	Ref_feature_sim	Ref_feature_name_domain	COG ID	COG category	Gene	Function	e-Value	CDD	db_xref	EC_number	Protein_id
XOO0001	146.79	197.87	206.30	225.54	260.61	240.82	205.12	109.19	119.85	106.43	113.50	114.03	108.76	102.36	NC_006834.1	42	1373	+	1332	chromosome replication initiator DnaA		-1.0		COG0593	L	DnaA	ATPase involved in DNA replication initiation	1.0E-130	30938	GI:58579624|GeneID:3264935		YP_198640.1
XOO0002	1142.45	1203.77	1071.13	1144.18	1193.22	1213.97	1158.65	1108.53	1153.44	1123.31	1130.89	1137.53	1119.68	1156.83	NC_006834.1	1651	2751	+	1101	DNA polymerase III subunit beta		-1.0		COG0592	L	DnaN	DNA polymerase sliding clamp subunit (PCNA homolog)	2.0E-91	30937	GI:58579625|GeneID:3264934	2.7.7.7	YP_198641.1
XOO0003	83.36	85.44	70.10	61.83	63.65	60.07	54.82	65.55	76.69	65.49	68.28	59.13	56.84	52.61	NC_006834.1	4003	5109	+	1107	recombination protein F		-1.0		COG1195	L	RecF	Recombinational DNA repair ATPase (RecF pathway)	1.0E-74	31388	GI:58579626|GeneID:3264936		YP_198642.1
XOO0004	675.88	495.01	461.75	422.49	462.86	500.94	598.95	637.24	648.87	665.02	587.26	633.04	586.43	634.50	NC_006834.1	5045	7669	+	2625	DNA gyrase subunit B		-1.0		COG0187	L	GyrB	Type IIA topoisomerase (DNA gyrase/topo II, topoisomerase IV), B subunit	0.0	30536	GI:58579627|GeneID:3262913		YP_198643.1
XOO0005	124.23	118.70	88.57	92.58	97.21	121.99	117.64	121.09	96.02	105.64	95.06	117.92	94.62	81.45	NC_006834.1	7737	8573	+	837	hypothetical protein		-1.0		COG1266	R	COG1266	Predicted metal-dependent membrane protease	1.0E-5	31457	GI:58579628|GeneID:3264445		YP_198644.1
XOO0006	537.05	1009.68	1065.29	848.40	621.11	444.99	456.24	558.02	659.97	648.19	706.35	628.55	641.07	676.50	NC_006834.1	8760	9566	+	807	hypothetical protein		-1.0		COG4783	R	COG4783	Putative Zn-dependent protease, contains TPR repeats	3.0E-31	34394	GI:58579629|GeneID:3264447		YP_198645.1
XOO0007	743.33	819.27	1008.95	1085.27	1027.36	791.19	659.25	699.12	810.44	773.50	831.19	738.92	742.18	812.36	NC_006834.1	9843	11036	+	1194	hypothetical protein		-1.0		COG4783	R	COG4783	Putative Zn-dependent protease, contains TPR repeats	2.0E-7	34394	GI:58579630|GeneID:3264448		YP_198646.1
XOO0008	456.49	491.17	573.60	587.84	528.63	560.88	468.45	459.26	436.57	416.50	456.91	460.67	461.39	420.18	NC_006834.1	11190	11861	+	672	TonB protein		-1.0		COG0810	M	TonB	Periplasmic protein TonB, links inner and outer membranes	2.0E-13	31152	GI:58579631|GeneID:3264449		YP_198647.1
XOO0009	3426.80	3017.64	3712.32	3483.90	3532.44	3897.93	3467.50	3611.38	3585.66	3832.07	3081.00	3313.13	3772.78	3618.52	NC_006834.1	11946	12707	+	762	biopolymer transport ExbB protein		-1.0		COG0811	U	TolQ	Biopolymer transport proteins	3.0E-36	31153	GI:58579632|GeneID:3264450		YP_198648.1
XOO0010	3512.18	3070.70	3751.70	4499.24	4826.70	3953.74	3177.52	3280.69	3473.68	3590.30	3462.98	3034.31	3638.54	3078.61	NC_006834.1	12754	13176	+	423	biopolymer transport ExbD1 protein		-1.0		COG0848	U	ExbD	Biopolymer transport protein	1.0E-29	31189	GI:58579633|GeneID:3264452		YP_198649.1
XOO0011	2568.14	2433.02	2882.14	3044.27	3106.23	2888.35	2554.22	2527.96	2621.19	2585.25	2506.10	2433.94	2493.43	2351.10	NC_006834.1	13180	13593	+	414	biopolymer transport ExbD2 protein		-1.0		COG0848	U	ExbD	Biopolymer transport protein	2.0E-26	31189	GI:58579634|GeneID:3265674		YP_198650.1
XOO0012	129.61	174.69	130.73	132.42	114.03	127.51	110.17	129.85	128.01	121.80	136.01	137.78	121.18	107.73	NC_006834.1	13889	14656	-	768	pyridoxine 5'-phosphate synthase		-1.0		COG0854	H	PdxJ	Pyridoxal phosphate biosynthesis protein	7.0E-64	31195	GI:58579635|GeneID:3264855		YP_198651.1
XOO0013	158.09	214.74	158.24	145.21	158.42	165.38	135.59	189.28	174.06	186.44	199.11	213.39	181.82	193.65	NC_006834.1	14667	14978	-	312	hypothetical protein		-1.0						-1.0	-1	GI:58579636|GeneID:3265673		YP_198652.1
XOO0014	23.93	34.17	26.87	27.15	27.33	32.58	23.86	27.62	26.81	25.11	28.28	32.50	22.81	18.91	NC_006834.1	15011	16471	-	1461	cardiolipin synthetase		-1.0		COG1502	I	Cls	Phosphatidylserine/phosphatidylglycerophosphate/cardiolipin synthases and related enzymes	5.0E-72	31691	GI:58579637|GeneID:3264860		YP_198653.1
XOO0015	321.59	191.50	171.59	194.74	226.14	205.77	220.04	309.45	369.06	335.25	337.81	374.46	312.59	332.18	NC_006834.1	17118	18128	-	1011	fructose-1,6-bisphosphatase		-1.0		COG0158	G	Fbp	Fructose-1,6-bisphosphatase	1.0E-121	30507	GI:122878976|GeneID:3264863	3.1.3.11	YP_198654.6
XOO0016	674.73	627.50	617.61	601.05	570.68	586.67	617.09	657.92	664.41	654.24	619.09	650.73	650.92	644.52	NC_006834.1	18400	19602	-	1203	aromatic amino acid aminotransferase		-1.0		COG1448	E	TyrB	Aspartate/tyrosine/aromatic aminotransferase	1.0E-162	31637	GI:161899024|GeneID:3264444	2.6.1.57	YP_198655.2
XOO0017	131.37	121.40	99.27	98.25	97.19	128.43	118.65	152.82	140.70	149.25	131.74	149.44	149.16	136.20	NC_006834.1	19708	21882	+	2175	iron transporter		-1.0		COG4772	P	FecA	Outer membrane receptor for Fe3+-dicitrate	1.0E-33	34385	GI:122878977|GeneID:3264514		YP_198656.6
XOO0019	87.62	132.63	112.55	116.28	125.11	150.57	131.72	59.30	71.17	69.33	57.36	62.26	49.09	43.86	NC_006834.1	22503	23048	+	546	hypothetical protein		-1.0						-1.0	-1	GI:58579642|GeneID:3264508		YP_198658.1
XOO0020	150.08	182.29	154.68	161.15	162.26	162.70	149.00	146.60	143.80	130.51	134.66	137.26	127.67	114.44	NC_006834.1	23162	24142	-	981	IS1479 transposase		-1.0		COG3039	L	COG3039	Transposase and inactivated derivatives, IS5 family	3.0E-18	32853	GI:58579643|GeneID:3264509		YP_198659.1
XOO0022	664.45	797.42	785.57	795.21	759.54	834.87	757.13	669.30	567.10	599.65	552.52	590.16	575.99	585.23	NC_006834.1	24190	25356	-	1167	L-lactate dehydrogenase		-1.0		COG1304	C	LldD	L-lactate dehydrogenase (FMN-dependent) and related alpha-hydroxy acid dehydrogenases	1.0E-104	31495	GI:58579645|GeneID:3264505	1.1.2.3	YP_198661.1
XOO0023	2.09	4.34	2.66	3.94	2.68	2.40	1.80	2.30	0.83	0.52	0.90	1.49	1.35	0.96	NC_006834.1	25503	26069	-	567	hypothetical protein		-1.0		COG2020	O	STE14	Putative protein-S-isoprenylcysteine methyltransferase	2.0E-16	32203	GI:58579646|GeneID:3264506		YP_198662.1
XOO0026	1.75	1.94	2.23	6.60	2.99	2.95	2.15	2.40	0.46	1.29	1.81	3.59	1.46	0.80	NC_006834.1	27068	27406	-	339	transcriptional regulator		-1.0		COG3710	K	CadC	DNA-binding winged-HTH domains	5.0E-6	33505	GI:58579649|GeneID:3265207		YP_198665.1
XOO0027	1253.43	815.39	748.46	702.69	644.08	712.95	662.43	1273.86	1248.66	1295.72	1238.34	1335.01	1357.41	1300.88	NC_006834.1	27544	28761	+	1218	trans-2-enoyl-CoA reductase		-1.0		COG3007	S	COG3007	Uncharacterized paraquat-inducible protein B	0.0	32824	GI:122878978|GeneID:3262585		YP_198666.6
XOO0028	98.89	180.91	147.59	147.50	142.10	156.65	142.45	127.38	106.02	118.01	111.98	126.50	103.19	102.29	NC_006834.1	29389	30411	-	1023	2-keto-3-deoxygluconate kinase		-1.0		COG0524	G	RbsK	Sugar kinases, ribokinase family	1.0E-29	30870	GI:58579651|GeneID:3263179		YP_198667.1
XOO0029	175.22	197.96	149.09	166.67	163.58	153.23	131.25	162.69	159.57	128.94	191.75	190.09	151.52	129.94	NC_006834.1	30581	30979	+	399	TonB-dependent receptor		-1.0						-1.0	-1	GI:58579652|GeneID:3263688		YP_198668.1
XOO0030	0.46	0.17	0.00	0.10	0.13	0.09	0.45	0.34	0.48	0.45	0.21	0.19	0.00	0.56	NC_006834.1	31234	32202	+	969	transposase		-1.0		COG3039	L	COG3039	Transposase and inactivated derivatives, IS5 family	3.0E-22	32853	GI:58579653|GeneID:3265007		YP_198669.1
XOO0031	24.95	31.15	28.72	29.51	33.53	23.57	25.31	27.07	31.02	27.80	38.80	35.48	28.83	25.54	NC_006834.1	32317	34293	-	1977	hypothetical protein		-1.0		COG4694	S	COG4694	Uncharacterized protein conserved in bacteria	1.0E-48	34310	GI:58579654|GeneID:3265506		YP_198670.1
XOO0032	54.91	63.13	51.66	40.34	42.37	42.43	59.24	75.19	69.97	71.14	58.18	54.51	57.94	57.00	NC_006834.1	34382	35398	+	1017	transposase		-1.0						-1.0	-1	GI:58579655|GeneID:3265582		YP_198671.1
XOO0033	110.81	129.95	103.73	101.18	72.88	98.24	80.55	93.97	134.61	103.39	118.10	133.43	110.60	91.41	NC_006834.1	35897	36289	-	393	IS1479 transposase		-1.0						-1.0	-1	GI:58579656|GeneID:3266029		YP_198672.1
XOO0034	69.87	85.20	80.71	64.97	50.42	33.85	37.85	74.95	98.88	96.75	86.29	84.81	64.03	74.46	NC_006834.1	36337	36972	-	636	hypothetical protein		-1.0						-1.0	-1	GI:122878979|GeneID:3262577		YP_198673.6
XOO0035	112.13	159.40	165.73	137.47	104.92	76.54	81.58	159.91	177.01	187.56	190.81	159.50	152.58	166.48	NC_006834.1	37153	37971	-	819	hypothetical protein		-1.0						-1.0	-1	GI:58579658|GeneID:3266035		YP_198674.1
XOO0036	28.59	40.97	29.43	33.93	37.30	43.92	31.85	30.76	22.51	28.21	26.84	28.48	31.30	22.28	NC_006834.1	38076	38588	+	513	hypothetical protein		-1.0		COG3832	S	COG3832	Uncharacterized conserved protein	6.0E-5	33625	GI:58579659|GeneID:3263444		YP_198675.1
XOO0038	4.44	7.66	10.32	11.34	10.98	8.93	8.75	5.69	4.94	2.19	4.93	6.09	4.29	4.31	NC_006834.1	39651	40250	-	600	proline/betaine transporter		-1.0						-1.0	-1	GI:58579661|GeneID:3263424		YP_198677.1
XOO0039	22.17	33.72	26.49	19.26	14.78	14.16	22.13	19.64	22.55	29.41	15.90	23.68	15.44	20.92	NC_006834.1	40464	41432	-	969	transposase		-1.0		COG2826	L	Tra8	Transposase and inactivated derivatives, IS30 family	8.0E-64	32654	GI:58579662|GeneID:3261611		YP_198678.1
XOO0040	115.57	94.44	92.36	105.06	69.63	24.62	14.43	117.99	168.63	164.89	229.80	163.61	159.01	107.67	NC_006834.1	41929	42201	-	273	thioredoxin		-1.0		COG0526	OC	TrxA	Thiol-disulfide isomerase and thioredoxins	5.0E-5	30872	GI:58579663|GeneID:3261610		YP_198679.1
XOO0041	250.21	222.24	208.50	219.06	122.92	37.80	26.69	279.71	468.15	462.28	515.67	363.53	308.53	343.09	NC_006834.1	42222	42620	-	399	AtsE		-1.0		COG5622	N	COG5622	Protein required for attachment to host cells	4.0E-14	35181	GI:58579664|GeneID:3264322		YP_198680.1
XOO0042	4.92	9.72	8.50	12.35	10.42	8.52	6.10	7.98	7.88	6.96	6.48	7.30	5.38	4.91	NC_006834.1	42712	43404	-	693	hypothetical protein		-1.0						-1.0	-1	GI:58579665|GeneID:3266047		YP_198681.1
XOO0043	26.26	35.23	32.66	38.61	28.31	34.95	35.18	32.31	32.93	28.77	31.47	33.87	28.86	30.64	NC_006834.1	43574	44137	-	564	MutT-nudix family protein		-1.0		COG1051	F	COG1051	ADP-ribose pyrophosphatase	6.0E-18	31251	GI:58579666|GeneID:3265352		YP_198682.1
XOO0044	0.00	0.00	0.00	0.55	0.00	1.03	0.82	0.00	0.00	0.00	0.58	1.59	0.31	0.00	NC_006834.1	44160	44336	+	177	hypothetical protein		-1.0						-1.0	-1	GI:58579667|GeneID:3265359		YP_198683.1
XOO0047	5.70	5.26	3.87	6.54	6.91	7.57	7.01	2.61	7.50	3.75	2.94	6.00	5.45	3.93	NC_006834.1	45511	45822	+	312	hypothetical protein		-1.0						-1.0	-1	GI:58579670|GeneID:3265788		YP_198686.1
XOO0048	122.28	160.05	158.49	162.71	143.41	96.51	114.31	149.85	145.71	155.56	179.86	159.26	143.65	143.11	NC_006834.1	46077	47102	-	1026	transposase		-1.0		COG2826	L	Tra8	Transposase and inactivated derivatives, IS30 family	9.0E-69	32654	GI:58579671|GeneID:3261756		YP_198687.1
XOO0049	76.79	101.72	97.38	104.11	95.50	79.78	86.09	84.03	86.35	90.81	105.86	104.07	92.28	80.18	NC_006834.1	47165	48223	-	1059	transposase		-1.0		COG3415	L	COG3415	Transposase and inactivated derivatives	9.0E-13	33221	GI:58579672|GeneID:3261703		YP_198688.1
XOO0050	445.41	310.37	338.37	399.93	399.53	163.65	176.40	356.53	589.89	473.71	703.21	421.04	412.82	450.69	NC_006834.1	48362	48643	+	282	hypothetical protein		-1.0						-1.0	-1	GI:58579673|GeneID:3262814		YP_198689.1
XOO0051	359.46	238.39	270.45	345.89	360.07	149.14	144.06	392.28	672.81	576.43	837.68	551.04	492.77	509.97	NC_006834.1	48636	48956	+	321	hypothetical protein		-1.0						-1.0	-1	GI:58579674|GeneID:3263463		YP_198690.1
XOO0054	310.55	239.58	240.03	269.46	253.08	184.52	161.48	302.74	414.67	386.11	420.96	317.09	311.04	270.32	NC_006834.1	49347	50309	-	963	transposase		-1.0		COG3039	L	COG3039	Transposase and inactivated derivatives, IS5 family	4.0E-24	32853	GI:58579677|GeneID:3265581		YP_198693.1
XOO0055	58.41	69.39	58.12	84.44	86.28	39.24	25.34	59.58	86.82	83.71	123.08	92.76	65.62	50.47	NC_006834.1	50378	50803	+	426	hypothetical protein		-1.0						-1.0	-1	GI:58579678|GeneID:3265465		YP_198694.1
XOO0056	58.38	68.24	74.98	52.45	46.53	40.20	41.89	65.04	90.33	89.04	81.33	74.55	85.24	89.49	NC_006834.1	51004	51891	+	888	cell division inhibitor		-1.0		COG1090	R	COG1090	Predicted nucleoside-diphosphate sugar epimerase	2.0E-97	31287	GI:58579679|GeneID:3265460		YP_198695.1
XOO0057	10.71	14.98	18.52	13.15	7.57	8.57	11.47	8.70	8.83	14.25	11.23	12.96	12.07	7.28	NC_006834.1	52197	52514	+	318	two-component system sensor protein		-1.0		COG0642	T	BaeS	Signal transduction histidine kinase	2.0E-5	30987	GI:58579680|GeneID:3266111		YP_198696.1
XOO0058	551.31	854.52	1159.03	1076.80	736.55	576.55	587.05	609.14	608.30	624.92	770.99	810.40	761.02	781.35	NC_006834.1	52974	53876	-	903	histone H1-like protein		-1.0						-1.0	-1	GI:58579681|GeneID:3265580		YP_198697.1
XOO0059	304.38	718.55	938.67	565.42	311.94	274.24	369.21	296.96	299.29	308.28	357.21	333.57	369.17	380.39	NC_006834.1	54067	55503	+	1437	protease Do		-1.0		COG0265	O	DegQ	Trypsin-like serine proteases, typically periplasmic, contain C-terminal PDZ domain	6.0E-68	30614	GI:122878980|GeneID:3265577		YP_198698.6
XOO0060	1579.21	2129.39	2675.67	2571.22	2097.32	1358.56	1088.03	1822.60	2618.04	2535.19	2546.63	2055.13	1986.60	2118.90	NC_006834.1	55596	55994	+	399	hypothetical protein		-1.0						-1.0	-1	GI:58579683|GeneID:3265572		YP_198699.1
XOO0061	515.63	734.90	956.22	879.82	699.43	375.49	372.51	477.69	619.68	575.72	733.87	516.51	500.12	517.48	NC_006834.1	56139	56483	+	345	hypothetical protein		-1.0						-1.0	-1	GI:58579684|GeneID:3265570		YP_198700.1
XOO0062	195.95	316.02	457.27	410.67	307.60	188.08	165.25	194.04	224.73	224.94	272.55	217.52	219.52	203.05	NC_006834.1	56480	56863	+	384	hypothetical protein		-1.0						-1.0	-1	GI:58579685|GeneID:3265558		YP_198701.1
XOO0063	0.00	2.65	0.41	0.00	1.02	0.00	0.78	0.44	2.10	0.00	0.27	0.50	0.15	0.00	NC_006834.1	57088	57459	+	372	transposase		-1.0		COG3293	L	COG3293	Transposase and inactivated derivatives	6.0E-5	33102	GI:58579686|GeneID:3265565		YP_198702.1
XOO0064	50.12	77.29	104.95	110.09	86.19	55.85	62.06	39.79	54.37	47.74	62.20	46.74	40.67	42.17	NC_006834.1	57425	58021	+	597	transposase		-1.0		COG3293	L	COG3293	Transposase and inactivated derivatives	2.0E-5	33102	GI:58579687|GeneID:3266113		YP_198703.1
XOO0065	22.19	26.61	27.34	30.26	27.31	19.41	19.34	21.57	20.40	25.12	27.24	24.60	22.54	19.38	NC_006834.1	58273	59901	-	1629	protein HpaF		-1.0		COG4886	S	COG4886	Leucine-rich repeat (LRR) protein	1.0E-11	34495	GI:122878981|GeneID:3265548		YP_198704.6
XOO0066	117.34	133.61	154.57	142.56	102.03	80.33	76.83	98.25	116.75	113.11	133.07	117.11	127.89	132.04	NC_006834.1	60777	63341	-	2565	HrpF protein		-1.0						-1.0	-1	GI:58579689|GeneID:3265555		YP_198705.1
XOO0069	216.83	277.48	273.47	371.52	373.84	294.33	258.94	189.15	210.73	194.29	264.55	271.42	240.31	218.19	NC_006834.1	65043	66038	+	996	ISXo8 transposase		-1.0		COG5659	L	COG5659	FOG: Transposase	6.0E-46	35218	GI:58579692|GeneID:3265550		YP_198708.1
XOO0070	9.51	14.06	13.85	40.14	55.42	32.78	12.94	15.42	14.32	16.98	39.93	32.65	33.02	15.40	NC_006834.1	66179	66505	+	327	ISXo8 transposase		-1.0		COG5659	L	COG5659	FOG: Transposase	7.0E-7	35218	GI:58579693|GeneID:3265544		YP_198709.1
XOO0071	0.00	0.34	0.00	0.00	0.00	0.00	0.00	0.00	0.32	0.00	0.00	0.00	0.00	0.00	NC_006834.1	66620	67102	-	483	transposase		-1.0		COG3039	L	COG3039	Transposase and inactivated derivatives, IS5 family	2.0E-13	32853	GI:58579694|GeneID:3265545		YP_198710.1
XOO0072	0.45	0.00	1.36	0.29	0.00	0.27	0.00	2.44	0.47	0.88	0.31	1.13	0.49	0.00	NC_006834.1	67104	67436	-	333	IS1479 transposase		-1.0		COG3039	L	COG3039	Transposase and inactivated derivatives, IS5 family	8.0E-9	32853	GI:58579695|GeneID:3265533		YP_198711.1
XOO4698	0.00	0.00	0.52	0.33	0.00	0.31	0.00	0.00	0.00	0.00	0.00	0.32	0.00	0.00	NC_006834.1	67300	67590	-	291	IS1479 transposase		-1.0						-1.0	-1	GI:121632013|GeneID:4699391		YP_001001374.1
XOO0073	10.96	29.95	21.88	21.77	17.72	14.45	22.02	17.31	17.55	17.92	15.09	15.56	11.00	12.27	NC_006834.1	67740	68726	-	987	ISXo8 transposase		-1.0		COG5659	L	COG5659	FOG: Transposase	9.0E-44	35218	GI:58579696|GeneID:3265542		YP_198712.1
XOO4699	37.52	57.75	53.30	63.67	47.73	47.69	51.11	35.87	38.91	34.91	47.26	44.24	37.26	37.68	NC_006834.1	68314	69075	-	762	transposase		-1.0		COG5659	L	COG5659	FOG: Transposase	6.0E-13	35218	GI:121632014|GeneID:4699392		YP_001001375.1
XOO4700	8.46	11.99	11.98	13.27	12.07	12.98	15.75	13.43	9.41	7.89	9.07	14.86	9.92	8.21	NC_006834.1	69423	69737	+	315	hypothetical protein		-1.0						-1.0	-1	GI:121632015|GeneID:4699393		YP_001001376.1
XOO0074	14.54	23.15	24.86	26.68	26.74	20.58	17.92	17.20	16.74	13.84	17.72	16.13	15.37	13.91	NC_006834.1	69734	71719	+	1986	hypothetical protein		-1.0						-1.0	-1	GI:58579697|GeneID:3265530		YP_198713.1
XOO0075	18.24	26.15	33.98	37.16	34.17	21.80	18.58	13.82	15.57	13.34	16.24	18.29	12.57	13.87	NC_006834.1	72134	72604	-	471	protein HpaB		-1.0						-1.0	-1	GI:58579698|GeneID:3265534		YP_198714.1
XOO0076	168.61	165.38	193.81	288.57	286.28	169.77	142.25	140.19	158.26	150.82	190.99	184.95	167.34	166.96	NC_006834.1	72659	72940	-	282	hypothetical protein		-1.0						-1.0	-1	GI:58579699|GeneID:3266095		YP_198715.1
XOO0077	8.53	14.87	19.88	17.20	18.25	11.59	5.40	14.73	20.55	14.44	20.57	22.74	17.37	15.68	NC_006834.1	73021	73263	-	243	protein HrpD6		-1.0						-1.0	-1	GI:58579700|GeneID:3265521		YP_198716.1
XOO0078	11.83	34.28	34.25	29.51	19.03	11.61	15.07	15.94	15.46	14.48	18.58	19.85	18.33	16.23	NC_006834.1	73273	74211	-	939	protein HrpD5		-1.0						-1.0	-1	GI:58579701|GeneID:3265525		YP_198717.1
XOO0079	5.55	8.13	6.75	6.69	5.36	3.73	4.23	4.13	5.84	6.88	7.76	4.41	4.97	4.77	NC_006834.1	74208	75035	-	828	protein HpaA		-1.0						-1.0	-1	GI:58579702|GeneID:3265649		YP_198718.1
XOO0080	2.84	3.15	1.74	2.61	3.89	2.09	2.24	7.48	1.20	2.24	2.35	2.15	2.94	2.09	NC_006834.1	75032	75292	-	261	hypothetical protein		-1.0		COG4794	U	EscS	Type III secretory pathway, component EscS	1.0E-14	34403	GI:58579703|GeneID:3265513		YP_198719.1
XOO0081	14.36	24.84	21.51	22.27	21.59	12.54	12.00	14.57	19.02	14.38	22.32	21.18	15.29	11.39	NC_006834.1	75297	75977	-	681	type III secretion system protein		-1.0		COG4790	U	EscR	Type III secretory pathway, component EscR	4.0E-71	34400	GI:58579704|GeneID:3265645		YP_198720.1
XOO0082	6.04	9.80	9.77	8.13	11.48	6.96	5.37	5.67	7.30	6.54	7.11	8.20	7.04	5.01	NC_006834.1	75928	76932	-	1005	hypothetical protein		-1.0		COG1886	NU	FliN	Flagellar motor switch/type III secretory pathway protein	2.0E-7	32070	GI:58579705|GeneID:3265646		YP_198721.1
XOO0083	1.61	4.07	2.34	1.81	2.36	2.68	2.04	2.02	0.73	2.72	3.01	3.05	2.72	1.48	NC_006834.1	76974	77618	-	645	hrpC3		-1.0						-1.0	-1	GI:58579706|GeneID:3265648		YP_198722.1
XOO0084	4.66	7.63	7.32	7.17	5.82	4.83	3.91	5.21	4.11	4.98	5.21	5.12	4.64	3.93	NC_006834.1	77615	79552	-	1938	protein HrcV		-1.0		COG4789	U	EscV	Type III secretory pathway, component EscV	0.0	34399	GI:58579707|GeneID:3265636		YP_198723.1
XOO0085	5.01	6.71	5.82	7.41	6.18	4.57	4.13	4.35	5.03	4.25	9.14	7.95	6.03	3.00	NC_006834.1	79546	80817	-	1272	type III secretion system protein HrcU		-1.0		COG1377	NU	FlhB	Flagellar biosynthesis pathway, component FlhB	1.0E-94	31567	GI:58579708|GeneID:3265630		YP_198724.1
XOO0086	79.26	74.54	56.95	56.08	54.20	55.38	50.86	82.06	87.61	80.13	98.65	80.91	97.60	91.61	NC_006834.1	80840	81295	+	456	protein HrpB1		-1.0						-1.0	-1	GI:58579709|GeneID:3265638		YP_198725.1
XOO0087	39.27	43.54	43.85	38.06	36.80	34.41	21.37	55.05	38.62	39.86	48.94	54.62	53.56	36.42	NC_006834.1	81326	81721	+	396	protein HrpB2		-1.0						-1.0	-1	GI:58579710|GeneID:3265639		YP_198726.1
XOO0088	52.87	61.20	48.74	44.27	40.58	39.34	29.10	41.21	51.40	46.03	42.17	43.38	47.90	50.18	NC_006834.1	81723	82484	+	762	protein HrpB3		-1.0		COG4669	U	EscJ	Type III secretory pathway, lipoprotein EscJ	3.0E-59	34287	GI:58579711|GeneID:3265635		YP_198727.1
XOO0089	28.68	40.66	36.19	25.77	22.93	28.98	25.47	27.89	29.23	32.94	24.29	30.17	30.45	28.30	NC_006834.1	82492	83121	+	630	protein HrpB4		-1.0						-1.0	-1	GI:58579712|GeneID:3265637		YP_198728.1
XOO0090	22.58	32.75	21.08	26.87	20.22	23.81	16.42	23.87	19.34	19.15	23.40	24.68	20.53	16.86	NC_006834.1	83106	83807	+	702	type III secretion system protein HrpB		-1.0		COG1317	NU	FliH	Flagellar biosynthesis/type III secretory pathway protein	3.0E-13	31508	GI:58579713|GeneID:3265632		YP_198729.1
XOO0091	25.63	29.78	23.97	22.31	17.26	17.77	15.37	25.10	28.65	25.73	25.33	22.69	22.89	17.51	NC_006834.1	83797	85125	+	1329	type III secretion system ATPase		-1.0		COG1157	NU	FliI	Flagellar biosynthesis/type III secretory pathway ATPase	1.0E-170	31351	GI:58579714|GeneID:3265629		YP_198730.1
XOO0092	11.33	20.29	12.73	11.63	9.44	10.51	9.44	10.21	11.32	13.76	10.40	13.59	11.18	7.47	NC_006834.1	85118	85627	+	510	protein HrpB7		-1.0						-1.0	-1	GI:58579715|GeneID:3265602		YP_198731.1
XOO0093	9.80	14.62	9.45	8.31	9.61	6.45	6.85	7.83	6.95	8.27	10.68	11.94	8.38	8.35	NC_006834.1	85624	86454	+	831	protein HrpB8		-1.0		COG4791	U	EscT	Type III secretory pathway, component EscT	1.0E-36	34401	GI:58579716|GeneID:3265631		YP_198732.1
XOO0094	100.38	101.25	119.51	163.59	173.02	133.82	117.07	113.92	108.15	120.51	110.82	120.42	114.23	123.73	NC_006834.1	86537	88354	+	1818	hypothetical protein		-1.0		COG1450	NU	PulD	Type II secretory pathway, component PulD	1.0E-71	31639	GI:58579717|GeneID:3265606		YP_198733.1
XOO0095	15.17	21.50	26.24	39.58	54.62	45.21	20.84	18.98	20.81	18.10	24.53	20.73	17.88	21.38	NC_006834.1	89093	89512	-	420	protein Hpa1		-1.0						-1.0	-1	GI:58579718|GeneID:3265608		YP_198734.1
XOO0096	5.52	12.23	17.94	21.38	18.20	7.09	9.05	8.37	6.36	7.77	10.49	7.31	6.80	6.76	NC_006834.1	89888	90451	+	564	protein Hpa2		-1.0		COG0741	M	MltE	Soluble lytic murein transglycosylase and related regulatory proteins (some contain LysM/invasin domains)	6.0E-8	31084	GI:58579719|GeneID:3265604		YP_198735.1
XOO0097	12.01	25.47	36.05	43.73	35.64	23.73	18.87	10.99	14.26	13.07	16.02	15.61	13.09	12.00	NC_006834.1	90915	92468	-	1554	hypothetical protein		-1.0						-1.0	-1	GI:58579720|GeneID:3265605		YP_198736.1
XOO0099	18.15	32.20	50.33	46.71	36.65	16.92	18.59	24.72	16.83	30.81	29.00	28.46	26.87	18.01	NC_006834.1	93566	93769	-	204	transposase		-1.0						-1.0	-1	GI:58579722|GeneID:3265603		YP_198738.1
XOO0102	261.89	446.62	548.49	575.84	364.29	250.15	193.80	249.93	297.78	245.71	355.80	294.04	308.73	278.07	NC_006834.1	94333	94539	-	207	transposase		-1.0						-1.0	-1	GI:58579725|GeneID:3265589		YP_198741.1
XOO0103	423.14	815.77	1001.69	827.83	514.35	414.38	364.26	503.76	652.49	620.09	688.71	568.13	694.09	653.33	NC_006834.1	94683	95024	-	342	hypothetical protein		-1.0						-1.0	-1	GI:58579726|GeneID:3265590		YP_198742.1
XOO0104	82.96	133.08	124.74	106.09	67.65	68.95	64.01	90.44	90.33	93.27	90.87	92.51	81.78	85.20	NC_006834.1	95104	97767	+	2664	hypothetical protein		-1.0		COG3264	M	COG3264	Small-conductance mechanosensitive channel	2.0E-93	33075	GI:58579727|GeneID:3265585		YP_198743.1
XOO0105	58.03	77.87	67.97	74.84	51.39	38.09	26.07	51.99	65.96	51.73	59.94	50.52	51.98	46.29	NC_006834.1	97786	98076	-	291	hypothetical protein		-1.0						-1.0	-1	GI:58579728|GeneID:3265586		YP_198744.1
XOO0106	6.96	6.25	6.76	4.79	4.54	4.67	10.44	7.28	6.98	7.19	7.07	3.77	2.33	8.22	NC_006834.1	98079	98525	+	447	transposase		-1.0		COG3293	L	COG3293	Transposase and inactivated derivatives	2.0E-6	33102	GI:58579729|GeneID:3266181		YP_198745.1
XOO0108	127.29	130.57	124.40	129.90	116.49	52.72	58.64	112.33	190.61	161.13	192.61	119.30	111.29	126.58	NC_006834.1	98876	100681	-	1806	ABC transporter substrate binding protein		-1.0		COG0661	R	AarF	Predicted unusual protein kinase	2.0E-90	31005	GI:58579731|GeneID:3265716		YP_198747.1
XOO0109	92.77	107.91	92.96	103.21	109.11	90.07	88.73	97.41	110.83	95.58	116.09	97.22	82.10	82.34	NC_006834.1	100841	101782	+	942	hypothetical protein		-1.0		COG2354	S	COG2354	Uncharacterized protein conserved in bacteria	3.0E-81	32501	GI:122878982|GeneID:3266051		YP_198748.6
XOO0110	40.26	52.69	40.59	44.66	50.23	37.60	35.48	42.55	49.16	42.40	55.68	50.70	41.64	46.16	NC_006834.1	101975	103339	+	1365	hypothetical protein		-1.0		COG1649	S	COG1649	Uncharacterized protein conserved in bacteria	1.0E-92	31835	GI:58579733|GeneID:3265705		YP_198749.1
XOO0111	89.38	95.76	84.34	98.18	142.14	140.53	117.13	93.78	91.58	80.66	87.11	94.27	91.38	84.04	NC_006834.1	103336	104964	-	1629	hypothetical protein		-1.0		COG3706	T	PleD	Response regulator containing a CheY-like receiver domain and a GGDEF domain	4.0E-32	33501	GI:58579734|GeneID:3265706		YP_198750.1
XOO0112	453.09	447.35	411.20	405.75	392.48	304.53	295.64	455.30	564.96	535.18	515.84	423.91	461.82	474.88	NC_006834.1	105597	107021	+	1425	glycogen synthase		-1.0		COG0297	G	GlgA	Glycogen synthase	1.0E-116	30645	GI:122878983|GeneID:3265707	2.4.1.21	YP_198751.6
XOO0113	130.92	139.36	105.56	121.32	109.52	83.62	61.90	135.39	157.69	144.82	166.28	144.21	125.86	105.03	NC_006834.1	107066	109252	+	2187	glycogen branching protein		-1.0		COG0296	G	GlgB	1,4-alpha-glucan branching enzyme	0.0	30644	GI:122878984|GeneID:3265719	2.4.1.18	YP_198752.6
XOO0114	99.59	123.77	76.95	89.98	80.31	67.33	42.65	99.48	117.35	106.08	104.85	100.62	82.59	82.28	NC_006834.1	109255	111012	+	1758	malto-oligosyltrehalose trehalohydrolase		-1.0		COG0296	G	GlgB	1,4-alpha-glucan branching enzyme	1.0E-115	30644	GI:58579737|GeneID:3265702		YP_198753.1
XOO0115	82.04	131.62	64.88	68.16	69.15	66.95	42.49	87.77	88.19	88.97	82.34	82.79	63.80	66.43	NC_006834.1	111009	112958	+	1950	4-alpha-glucanotransferase		-1.0		COG1640	G	MalQ	4-alpha-glucanotransferase	4.0E-88	31827	GI:122878985|GeneID:3265703		YP_198754.6
XOO0116	92.38	118.74	77.06	67.06	71.79	78.29	45.77	106.90	103.85	128.59	100.32	107.95	91.56	91.76	NC_006834.1	112955	115558	+	2604	malto-oligosyltrehalose synthase		-1.0		COG3280	G	TreY	Maltooligosyl trehalose synthase	0.0	33091	GI:58579739|GeneID:3265704		YP_198755.1
XOO0117	96.90	98.31	93.54	79.61	75.17	60.27	53.89	88.00	108.07	105.68	109.55	111.52	84.41	93.61	NC_006834.1	115881	118043	+	2163	glycogen debranching protein		-1.0		COG1523	G	PulA	Type II secretory pathway, pullulanase PulA and related glycosidases	0.0	31712	GI:58579740|GeneID:3265700		YP_198756.1
XOO0118	31.76	44.37	33.70	32.27	31.82	35.48	19.92	37.99	38.73	44.64	45.24	51.84	32.60	33.57	NC_006834.1	118012	118692	+	681	hypothetical protein		-1.0		COG0702	MG	COG0702	Predicted nucleoside-diphosphate-sugar epimerases	2.0E-8	31046	GI:58579741|GeneID:3265701		YP_198757.1
XOO0119	23.57	23.19	25.02	28.75	33.30	21.13	21.57	24.36	25.27	20.64	26.70	25.48	19.46	18.32	NC_006834.1	119494	120555	-	1062	methylamine utilization protein		-1.0		COG1858	P	MauG	Cytochrome c peroxidase	5.0E-47	32043	GI:58579742|GeneID:3265682		YP_198758.1
XOO0120	0.36	0.67	0.49	0.48	0.21	0.37	0.48	0.93	0.26	0.84	0.25	0.23	0.18	0.22	NC_006834.1	120589	121812	-	1224	ISxac1 transposase		-1.0						-1.0	-1	GI:58579743|GeneID:3266159		YP_198759.1
XOO0121	57.09	96.89	101.42	87.66	80.82	72.12	75.84	57.05	64.54	56.75	57.61	60.06	60.28	58.64	NC_006834.1	122018	123400	-	1383	ISXo8 transposase		-1.0		COG5659	L	COG5659	FOG: Transposase	3.0E-62	35218	GI:122878986|GeneID:3265698		YP_198760.6
XOO0122	6.55	6.78	5.49	4.40	5.23	7.15	5.45	9.76	7.52	7.33	7.32	8.47	7.49	6.42	NC_006834.1	123756	124772	-	1017	transposase		-1.0						-1.0	-1	GI:58579745|GeneID:3265699		YP_198761.1
XOO0123	34.85	42.46	39.41	46.23	46.59	30.28	28.60	28.51	41.12	28.84	46.50	43.03	37.88	31.18	NC_006834.1	124816	125631	+	816	Rhs family protein		-1.0		COG3209	M	RhsA	Rhs family protein	9.0E-6	33022	GI:58579746|GeneID:3265668		YP_198762.1
XOO0124	3.74	9.68	8.36	1.76	3.36	3.94	5.09	5.68	3.38	5.98	1.35	4.73	4.09	4.09	NC_006834.1	125619	126449	+	831	ISXo8 transposase		-1.0		COG5659	L	COG5659	FOG: Transposase	7.0E-44	35218	GI:58579747|GeneID:3265683		YP_198763.1
XOO0125	0.00	0.37	0.68	0.00	0.00	0.00	0.00	0.00	0.00	0.00	0.23	0.21	0.12	0.00	NC_006834.1	126436	126882	-	447	transposase		-1.0		COG3293	L	COG3293	Transposase and inactivated derivatives	2.0E-5	33102	GI:58579748|GeneID:3265678		YP_198764.1
XOO0126	16.22	39.10	12.22	34.49	49.79	24.66	23.27	19.37	16.35	19.49	37.40	32.11	38.63	20.09	NC_006834.1	126879	127298	-	420	transposase		-1.0		COG3293	L	COG3293	Transposase and inactivated derivatives	8.0E-5	33102	GI:58579749|GeneID:3265680		YP_198765.1
XOO0127	15.99	22.36	18.08	23.28	22.61	19.19	20.89	16.42	17.58	21.27	28.02	31.87	25.60	19.49	NC_006834.1	127306	127731	+	426	ISXo8 transposase		-1.0		COG5659	L	COG5659	FOG: Transposase	4.0E-5	35218	GI:58579750|GeneID:3265681		YP_198766.1
XOO0128	0.12	0.67	0.62	0.56	0.10	0.59	0.48	0.27	1.02	0.96	0.17	0.69	0.13	1.00	NC_006834.1	127747	128970	+	1224	ISxac1 transposase		-1.0						-1.0	-1	GI:58579751|GeneID:3265657		YP_198767.1
XOO0129	0.00	4.79	1.26	4.05	3.17	4.54	0.00	3.39	5.85	3.65	2.13	7.41	3.65	2.27	NC_006834.1	128975	129214	+	240	ISXo8 transposase		-1.0		COG5659	L	COG5659	FOG: Transposase	5.0E-7	35218	GI:58579752|GeneID:3265660		YP_198768.1
XOO4701	14.19	14.47	12.73	15.27	18.45	18.10	21.80	11.84	12.56	15.12	15.63	19.37	16.59	14.60	NC_006834.1	130137	130397	+	261	hypothetical protein		-1.0						-1.0	-1	GI:121632016|GeneID:4699394		YP_001001377.1
XOO4702	0.00	0.00	0.00	8.10	1.92	2.75	0.00	1.23	0.00	0.00	4.64	4.26	3.32	0.00	NC_006834.1	131217	131348	-	132	hypothetical protein		-1.0						-1.0	-1	GI:121632017|GeneID:4699395		YP_001001378.1
XOO0130	19.83	18.63	17.24	17.88	14.92	14.85	16.96	21.67	17.27	16.58	17.61	21.58	18.54	17.26	NC_006834.1	131683	133101	+	1419	hypothetical protein		-1.0		COG4529	S	COG4529	Uncharacterized protein conserved in bacteria	4.0E-72	34178	GI:58579753|GeneID:3265643		YP_198769.1
XOO0131	8.61	6.05	8.49	8.29	21.12	17.61	7.07	9.14	9.07	6.52	6.92	7.80	10.73	6.86	NC_006834.1	133389	133904	+	516	VirK protein		-1.0						-1.0	-1	GI:58579754|GeneID:3265658		YP_198770.1
XOO0132	175.35	233.03	199.09	230.43	234.21	244.48	161.25	160.70	176.70	147.59	184.02	164.33	156.50	142.41	NC_006834.1	134107	134514	+	408	hypothetical protein		-1.0						-1.0	-1	GI:58579755|GeneID:3265496		YP_198771.1
XOO0133	39.15	45.06	34.88	32.86	35.07	38.52	38.56	38.47	34.96	30.82	31.08	33.39	31.06	30.27	NC_006834.1	134954	136243	-	1290	ATP-dependent RNA helicase		-1.0		COG0513	LKJ	SrmB	Superfamily II DNA and RNA helicases	1.0E-95	30859	GI:58579756|GeneID:3265650		YP_198772.1
XOO0134	2.11	5.02	7.08	7.14	7.49	3.06	4.46	1.66	2.23	4.02	6.24	6.11	5.81	4.99	NC_006834.1	136862	137842	+	981	IS1479 transposase		-1.0		COG3039	L	COG3039	Transposase and inactivated derivatives, IS5 family	6.0E-19	32853	GI:58579757|GeneID:3265651		YP_198773.1
XOO0135	3.11	5.92	10.88	10.22	7.61	7.37	7.45	6.84	5.16	1.76	3.98	6.75	4.94	4.50	NC_006834.1	138869	139201	-	333	dihydrolipoamide acyltransferase		-1.0		COG0508	C	AceF	Pyruvate/2-oxoglutarate dehydrogenase complex, dihydrolipoamide acyltransferase (E2) component, and related enzymes	1.0E-16	30854	GI:58579758|GeneID:3265488		YP_198774.1
XOO4703	0.00	0.00	0.00	0.00	0.00	8.61	0.00	0.00	0.00	0.00	0.72	0.00	8.08	0.48	NC_006834.1	139191	139475	-	285	transposase		-1.0						-1.0	-1	GI:121632018|GeneID:4699396		YP_001001379.1
XOO0136	0.21	0.00	0.00	0.00	0.00	0.13	0.21	0.00	0.22	0.21	0.59	0.40	0.71	0.20	NC_006834.1	139524	140219	-	696	transposase		-1.0						-1.0	-1	GI:58579759|GeneID:3265489		YP_198775.1
XOO0137	2.81	1.87	5.72	11.05	8.16	8.95	3.32	3.08	3.55	1.11	3.09	6.03	5.40	4.12	NC_006834.1	140247	140510	-	264	dihydrolipoamide acyltransferase		-1.0		COG0508	C	AceF	Pyruvate/2-oxoglutarate dehydrogenase complex, dihydrolipoamide acyltransferase (E2) component, and related enzymes	2.0E-11	30854	GI:58579760|GeneID:3265495		YP_198776.1
XOO0141	63.80	69.67	65.36	82.49	91.62	85.54	92.20	61.98	45.60	49.04	75.73	74.38	71.30	48.60	NC_006834.1	141969	142430	+	462	IS1478 transposase		-1.0						-1.0	-1	GI:58579764|GeneID:3265464		YP_198780.1
XOO0145	82.04	94.60	70.20	81.44	89.91	84.48	84.53	94.28	88.83	85.45	118.23	124.85	105.22	97.23	NC_006834.1	142669	143253	+	585	IS1478 transposase		-1.0						-1.0	-1	GI:58579768|GeneID:3266017		YP_198784.1
XOO0146	1.65	0.91	1.26	1.08	0.70	0.76	0.81	0.45	2.17	0.41	1.70	1.30	0.15	0.76	NC_006834.1	143287	143646	+	360	IS1478 transposase		-1.0						-1.0	-1	GI:58579769|GeneID:3265747		YP_198785.1
XOO0148	0.21	0.46	0.43	0.41	0.36	0.00	0.21	0.23	0.22	0.21	0.29	0.13	0.16	0.19	NC_006834.1	147325	148032	-	708	transposase		-1.0		COG3039	L	COG3039	Transposase and inactivated derivatives, IS5 family	3.0E-12	32853	GI:58579771|GeneID:3265463		YP_198787.1
XOO0149	0.51	0.56	0.00	0.00	0.44	0.31	0.50	0.00	0.54	0.00	0.70	0.32	0.38	0.47	NC_006834.1	148008	148298	-	291	IS1479 transposase		-1.0		COG3039	L	COG3039	Transposase and inactivated derivatives, IS5 family	0.0080	32853	GI:58579772|GeneID:3261528		YP_198788.1
XOO0150	7.05	3.50	4.16	4.63	3.65	2.62	3.66	3.26	2.54	6.41	4.86	4.46	8.24	5.97	NC_006834.1	148448	149245	-	798	ISXo8 transposase		-1.0		COG5659	L	COG5659	FOG: Transposase	3.0E-25	35218	GI:58579773|GeneID:3266014		YP_198789.1
XOO4704	0.00	0.00	0.00	0.00	0.00	0.00	0.00	0.00	0.00	0.00	0.00	0.00	0.00	0.00	NC_006834.1	149387	149509	-	123	ISXo8 transposase		-1.0						-1.0	-1	GI:121632019|GeneID:4699397		YP_001001380.1
XOO0151	21.89	28.40	24.90	35.75	39.92	26.12	24.06	14.16	11.26	13.06	21.03	17.70	14.88	12.78	NC_006834.1	149537	150409	-	873	ISXo8 transposase		-1.0		COG5659	L	COG5659	FOG: Transposase	2.0E-4	35218	GI:58579774|GeneID:3266020		YP_198790.1
XOO0152	11.46	13.22	4.83	8.33	1.57	5.16	12.80	6.21	4.03	5.28	8.42	8.41	7.64	4.78	NC_006834.1	150452	151420	-	969	transposase		-1.0		COG2826	L	Tra8	Transposase and inactivated derivatives, IS30 family	3.0E-62	32654	GI:58579775|GeneID:3266018		YP_198791.1
XOO0153	10.24	16.78	12.47	6.62	18.44	11.34	17.46	23.17	24.00	9.35	11.58	11.60	14.25	15.73	NC_006834.1	152168	153136	+	969	transposase		-1.0		COG2826	L	Tra8	Transposase and inactivated derivatives, IS30 family	5.0E-63	32654	GI:58579776|GeneID:3266024		YP_198792.1
XOO0154	203.99	297.26	218.17	215.15	211.22	226.39	185.66	211.34	185.79	180.19	190.11	209.46	179.64	165.92	NC_006834.1	153773	155026	+	1254	acriflavin resistance protein		-1.0		COG1566	V	EmrA	Multidrug resistance efflux pump	1.0E-20	31754	GI:58579777|GeneID:3266023		YP_198793.1
XOO0157	73.43	74.56	65.65	72.61	64.45	71.34	69.67	75.61	78.36	67.30	79.99	72.83	70.27	77.34	NC_006834.1	156004	156939	+	936	ABC transporter ATP-binding protein		-1.0		COG1136	V	SalX	ABC-type antimicrobial peptide transport system, ATPase component	3.0E-80	31331	GI:58579780|GeneID:3266021		YP_198796.1
XOO0158	64.47	65.80	59.32	61.96	68.29	59.86	51.77	62.80	58.22	56.17	70.74	67.93	67.16	58.40	NC_006834.1	156952	158109	+	1158	hypothetical protein		-1.0		COG4591	M	LolE	ABC-type transport system, involved in lipoprotein release, permease component	3.0E-16	34229	GI:58579781|GeneID:3261545		YP_198797.1
XOO0159	85.19	133.27	99.16	98.49	89.32	95.63	99.25	100.27	88.32	89.97	93.06	101.93	88.17	93.42	NC_006834.1	158122	159432	+	1311	hypothetical protein		-1.0		COG4591	M	LolE	ABC-type transport system, involved in lipoprotein release, permease component	2.0E-15	34229	GI:58579782|GeneID:3266025		YP_198798.1
XOO0160	6.55	7.56	6.40	4.30	6.30	2.84	3.76	3.60	5.75	5.92	3.95	2.93	2.52	3.76	NC_006834.1	159445	159987	-	543	IS30 family transposase		-1.0		COG2826	L	Tra8	Transposase and inactivated derivatives, IS30 family	1.0E-55	32654	GI:58579783|GeneID:3261673		YP_198799.1
XOO0161	26.36	38.11	28.06	30.78	29.04	23.49	25.39	35.99	31.46	31.04	28.79	29.19	31.58	32.78	NC_006834.1	160112	161128	-	1017	transposase		-1.0						-1.0	-1	GI:58579784|GeneID:3265509		YP_198800.1
XOO0162	61.86	111.08	87.04	103.52	94.93	97.26	105.83	62.20	53.85	59.32	81.01	67.93	70.07	74.71	NC_006834.1	161309	161818	-	510	hypothetical protein		-1.0						-1.0	-1	GI:58579785|GeneID:3261675		YP_198801.1
XOO0163	1.20	3.97	3.65	5.75	4.77	2.93	3.53	3.94	2.10	3.14	4.66	6.55	2.36	2.20	NC_006834.1	162013	162384	-	372	hypothetical protein		-1.0						-1.0	-1	GI:58579786|GeneID:3266004		YP_198802.1
XOO0164	4.25	10.59	3.25	13.24	11.81	7.82	5.23	5.25	7.83	6.29	11.70	12.42	10.22	8.29	NC_006834.1	162438	162716	-	279	hypothetical protein		-1.0		COG2161	D	StbD	Antitoxin of toxin-antitoxin stability system	9.0E-7	32344	GI:58579787|GeneID:3266002		YP_198803.1
XOO0165	30.21	41.49	36.54	36.11	29.32	24.75	22.65	22.29	26.37	25.14	25.77	28.22	22.94	21.75	NC_006834.1	162735	163391	-	657	hemolysin III		-1.0		COG1272	R	COG1272	Predicted membrane protein, hemolysin III homolog	4.0E-34	31463	GI:122878987|GeneID:3266001		YP_198804.6
XOO0166	43.67	54.61	57.71	62.61	60.83	56.09	53.68	46.97	40.42	38.76	39.70	40.62	37.34	39.49	NC_006834.1	163473	166070	+	2598	ATP-dependent RNA helicase		-1.0		COG1205	R	COG1205	Distinct helicase family with a unique C-terminal domain including a metal-binding cysteine cluster	1.0E-154	31398	GI:58579789|GeneID:3265997		YP_198805.1
XOO0167	29.92	50.87	42.72	42.63	39.89	43.26	41.12	29.03	25.37	29.28	23.62	28.29	25.83	21.38	NC_006834.1	166067	167893	+	1827	hypothetical protein		-1.0		COG3359	L	COG3359	Predicted exonuclease	4.0E-26	33167	GI:58579790|GeneID:3266008		YP_198806.1
XOO0168	34.40	39.97	40.81	39.94	34.49	30.32	32.67	31.07	34.87	30.70	35.94	36.25	33.31	31.48	NC_006834.1	168382	170538	-	2157	avirulence protein		-1.0		COG0584	C	UgpQ	Glycerophosphoryl diester phosphodiesterase	5.0E-9	30929	GI:58579791|GeneID:3266007		YP_198807.1
XOO0169	18.37	45.87	43.57	42.50	34.33	31.12	33.61	21.14	18.57	16.53	19.02	22.13	18.69	18.14	NC_006834.1	170717	171901	-	1185	xylose repressor-like protein		-1.0		COG1940	KG	NagC	Transcriptional regulator/sugar kinase	1.0E-29	32123	GI:58579792|GeneID:3261520		YP_198808.1
XOO0172	30.15	91.30	228.59	243.31	76.91	38.49	32.11	31.05	28.79	28.64	27.38	29.31	39.61	29.78	NC_006834.1	174647	175432	+	786	hypothetical protein		-1.0		COG5255	S	COG5255	Uncharacterized protein conserved in bacteria	2.0E-36	34852	GI:58579795|GeneID:3265332		YP_198811.1
XOO0173	12.64	17.22	17.90	16.38	14.30	13.20	10.23	13.65	17.60	13.42	14.97	14.90	14.47	11.32	NC_006834.1	175746	177128	-	1383	hypothetical protein		-1.0		COG1748	E	LYS9	Saccharopine dehydrogenase and related proteins	3.0E-17	31934	GI:58579796|GeneID:3266065		YP_198812.1
XOO0174	96.97	121.31	123.32	108.90	93.62	61.65	60.02	137.28	187.92	177.76	191.15	139.48	143.20	173.67	NC_006834.1	178009	178341	+	333	hypothetical protein		-1.0						-1.0	-1	GI:58579797|GeneID:3265745		YP_198813.1
XOO0175	9.69	14.80	14.57	14.42	15.97	8.77	8.96	10.77	15.31	12.59	17.00	12.47	11.80	12.81	NC_006834.1	178678	179931	-	1254	hypothetical protein		-1.0		COG3569	L	COG3569	Topoisomerase IB	1.0E-78	33371	GI:58579798|GeneID:3261753		YP_198814.1
XOO0176	231.71	331.44	359.03	349.09	315.67	336.19	330.42	272.86	298.99	288.09	295.32	319.01	346.41	323.58	NC_006834.1	179988	180368	+	381	hypothetical protein		-1.0						-1.0	-1	GI:58579799|GeneID:3265717		YP_198815.1
XOO0177	85.70	177.61	257.85	268.48	238.37	231.41	228.71	88.38	85.58	85.45	82.24	91.63	88.96	87.19	NC_006834.1	180570	185042	+	4473	glutamate synthase subunit alpha		-1.0		COG0069	E	GltB	Glutamate synthase domain 2	1.0E-179	30418	GI:122878988|GeneID:3265599	1.4.1.13	YP_198816.6
XOO0178	52.97	86.76	136.41	146.76	133.92	134.06	128.45	61.80	52.96	51.87	54.79	60.97	58.62	48.57	NC_006834.1	185237	186718	+	1482	glutamate synthase subunit beta		-1.0		COG0493	ER	GltD	NADPH-dependent glutamate synthase beta chain and related oxidoreductases	1.0E-131	30839	GI:122878989|GeneID:3266169	1.4.1.13	YP_198817.6
XOO0179	83.25	140.64	121.96	150.92	156.65	142.34	137.00	94.21	85.81	95.30	119.63	138.29	96.28	72.84	NC_006834.1	186952	187362	+	411	ISxac1 transposase		-1.0						-1.0	-1	GI:58579802|GeneID:3265737		YP_198818.1
XOO0180	52.34	70.79	67.10	89.23	73.51	80.14	67.10	52.06	48.55	45.47	79.11	88.65	58.34	47.17	NC_006834.1	187366	187815	+	450	transposase		-1.0		COG2826	L	Tra8	Transposase and inactivated derivatives, IS30 family	4.0E-16	32654	GI:58579803|GeneID:3265723		YP_198819.1
XOO0181	0.00	0.00	0.00	5.97	7.78	4.78	0.00	0.00	0.00	0.00	9.84	10.68	3.37	0.00	NC_006834.1	187846	187959	+	114	IS30 family transposase		-1.0		COG2826	L	Tra8	Transposase and inactivated derivatives, IS30 family	0.0060	32654	GI:58579804|GeneID:3264145		YP_198820.1
XOO0182	0.44	0.48	0.30	0.57	0.50	0.27	1.57	0.32	0.15	0.72	0.30	0.92	2.26	0.13	NC_006834.1	187956	188975	-	1020	transposase		-1.0						-1.0	-1	GI:58579805|GeneID:3266053		YP_198821.1
XOO0183	94.15	174.07	165.05	140.10	161.63	78.62	98.46	56.25	102.42	72.32	127.35	133.38	89.76	63.39	NC_006834.1	188987	189469	+	483	hypothetical protein		-1.0		COG2826	L	Tra8	Transposase and inactivated derivatives, IS30 family	8.0E-49	32654	GI:58579806|GeneID:3266189		YP_198822.1
XOO0184	10.71	14.29	13.65	13.73	15.47	14.68	14.34	13.79	9.35	10.57	15.56	16.29	12.32	9.38	NC_006834.1	189450	190334	+	885	ISxac1 transposase		-1.0						-1.0	-1	GI:58579807|GeneID:3264143		YP_198823.1
XOO0185	3.70	2.74	4.03	0.49	1.06	3.79	4.13	5.15	2.86	2.44	1.02	1.09	1.83	4.99	NC_006834.1	190609	191208	-	600	ISXo8 transposase		-1.0		COG5659	L	COG5659	FOG: Transposase	1.0E-16	35218	GI:58579808|GeneID:3264144		YP_198824.1
XOO0186	17.15	19.93	12.00	11.26	15.73	15.20	14.04	19.29	26.55	13.45	10.10	14.24	11.93	21.26	NC_006834.1	191212	191928	-	717	ISXo8 transposase		-1.0		COG5659	L	COG5659	FOG: Transposase	9.0E-42	35218	GI:58579809|GeneID:3264138		YP_198825.1
XOO0187	181.04	197.60	175.32	201.37	217.12	200.42	221.73	194.71	192.77	186.38	211.57	227.54	195.55	198.33	NC_006834.1	192024	193400	-	1377	IS1478 transposase		-1.0						-1.0	-1	GI:122878990|GeneID:3264139		YP_198826.6
XOO0189	148.80	158.96	124.44	143.17	158.56	152.03	158.53	196.12	192.75	206.55	236.16	309.14	250.90	207.22	NC_006834.1	193970	194407	-	438	5-keto-4-deoxyuronate isomerase		-1.0		COG3717	G	KduI	5-keto 4-deoxyuronate isomerase	2.0E-33	33512	GI:58579812|GeneID:3264142	5.3.1.17	YP_198828.1
XOO0190	81.68	82.47	74.36	58.15	55.51	81.66	79.80	84.99	80.84	81.75	70.34	81.29	86.24	84.02	NC_006834.1	194802	195938	-	1137	LacI family transcriptional regulator		-1.0		COG1609	K	PurR	Transcriptional regulators	3.0E-71	31797	GI:58579813|GeneID:3264136		YP_198829.1
XOO0191	0.00	0.00	0.00	0.75	1.97	14.08	0.00	0.00	0.00	0.00	0.00	0.73	10.20	0.00	NC_006834.1	196004	196132	-	129	xylosidase		-1.0						-1.0	-1	GI:58579814|GeneID:3264137		YP_198830.1
XOO4705	10.53	11.68	6.71	14.26	9.58	15.75	7.78	6.51	4.16	10.39	11.33	12.07	13.64	6.05	NC_006834.1	196779	197003	-	225	hypothetical protein		-1.0		COG0622	R	COG0622	Predicted phosphoesterase	2.0E-9	30967	GI:121632020|GeneID:4699398		YP_001001381.1
XOO0194	286.88	304.29	238.92	222.10	207.69	189.92	183.35	323.81	326.75	370.34	313.17	336.31	263.08	294.77	NC_006834.1	197425	199608	-	2184	glycogen branching protein		-1.0		COG0296	G	GlgB	1,4-alpha-glucan branching enzyme	0.0	30644	GI:122878991|GeneID:3264129	2.4.1.18	YP_198833.6
XOO0197	125.98	99.73	91.06	96.01	76.03	45.76	43.99	120.20	192.40	176.82	167.46	138.55	112.34	141.84	NC_006834.1	202968	206084	-	3117	alpha-amylase		-1.0		COG0366	G	AmyA	Glycosidases	8.0E-19	30715	GI:58579820|GeneID:3264126		YP_198836.1
XOO0200	0.00	0.00	0.00	0.44	0.00	0.21	0.00	0.00	0.36	0.33	0.70	0.43	0.25	0.31	NC_006834.1	208130	208567	+	438	transposase		-1.0						-1.0	-1	GI:58579823|GeneID:3264123		YP_198839.1
XOO0201	0.00	0.00	0.00	0.35	0.00	0.00	0.00	0.58	0.56	0.00	0.00	0.00	0.00	0.00	NC_006834.1	208545	208823	+	279	transposase		-1.0						-1.0	-1	GI:58579824|GeneID:3264124		YP_198840.1
XOO0202	0.00	0.00	0.00	0.00	0.00	0.00	0.00	0.00	0.00	0.00	0.00	0.00	0.00	0.00	NC_006834.1	208816	209007	+	192	transposase		-1.0						-1.0	-1	GI:58579825|GeneID:3264125		YP_198841.1
XOO0208	36.27	61.47	55.75	60.58	68.57	63.36	79.67	47.14	41.01	43.47	51.14	63.27	47.36	37.86	NC_006834.1	211686	212465	+	780	IS1478 transposase		-1.0						-1.0	-1	GI:58579831|GeneID:3264119		YP_198847.1
XOO0209	34.17	56.43	46.90	69.50	72.97	45.36	46.52	34.17	42.77	32.01	61.82	69.00	49.71	37.21	NC_006834.1	213180	214631	+	1452	ISXo8 transposase		-1.0		COG5659	L	COG5659	FOG: Transposase	1.0E-62	35218	GI:122878993|GeneID:3264114		YP_198848.6
XOO0212	63.79	66.18	62.74	62.20	60.41	70.66	65.51	65.46	68.33	63.52	51.37	59.78	56.14	55.02	NC_006834.1	214718	216238	-	1521	competence-like protein		-1.0		COG0606	O	COG0606	Predicted ATPase with chaperone activity	1.0E-170	30951	GI:58579835|GeneID:3264112		YP_198851.1
XOO0214	70.61	75.93	74.68	116.04	119.01	120.15	91.50	83.39	90.61	74.91	121.39	126.20	122.98	78.04	NC_006834.1	216255	216533	-	279	hypothetical protein		-1.0		COG2960	S	COG2960	Uncharacterized protein conserved in bacteria	7.0E-19	32780	GI:58579837|GeneID:3264108		YP_198853.1
XOO0213	56.36	95.91	60.13	57.65	61.31	78.52	52.07	62.39	47.41	57.77	55.97	62.70	56.91	61.82	NC_006834.1	216723	217061	+	339	nitrogen regulatory protein P-II		-1.0		COG0347	E	GlnK	Nitrogen regulatory protein PII	7.0E-37	30695	GI:122878994|GeneID:3264113		YP_198852.6
XOO0215	59.71	91.68	73.76	74.35	69.71	76.35	79.31	85.43	84.46	76.89	76.97	83.63	83.40	82.02	NC_006834.1	217611	219659	+	2049	hypothetical protein		-1.0		COG3525	G	Chb	N-acetyl-beta-hexosaminidase	0.0020	33328	GI:58579838|GeneID:3264109		YP_198854.1
XOO0217	45.91	88.06	72.80	73.91	66.56	78.66	68.00	35.42	38.20	32.00	33.50	32.25	32.23	34.15	NC_006834.1	220579	221391	+	813	hypothetical protein		-1.0						-1.0	-1	GI:122878995|GeneID:3264111		YP_198856.6
XOO0218	88.10	197.75	201.80	167.92	102.92	90.25	103.69	100.22	105.82	106.27	117.18	115.52	120.99	117.40	NC_006834.1	221584	222195	+	612	hypothetical protein		-1.0						-1.0	-1	GI:58579841|GeneID:3264104		YP_198857.1
XOO0219	431.59	404.21	380.97	380.86	383.45	486.09	400.56	445.21	415.04	421.26	424.68	431.09	493.99	433.76	NC_006834.1	222612	223469	-	858	spermidine synthase		-1.0		COG0421	E	SpeE	Spermidine synthase	5.0E-78	30770	GI:58579842|GeneID:3264105	2.5.1.16	YP_198858.1
XOO0220	252.60	224.17	205.47	201.46	207.06	217.70	206.71	234.94	245.12	240.11	249.10	229.86	225.13	239.49	NC_006834.1	223707	225593	+	1887	arginine decarboxylase		-1.0		COG1166	E	SpeA	Arginine decarboxylase (spermidine biosynthesis)	0.0	31360	GI:122878996|GeneID:3264106	4.1.1.19	YP_198859.6
XOO0221	11.08	20.39	13.82	18.85	14.63	18.60	19.81	9.92	14.05	12.84	11.56	15.17	14.93	12.65	NC_006834.1	226173	227549	+	1377	IS1478 transposase		-1.0						-1.0	-1	GI:122878997|GeneID:3264107		YP_198860.6
XOO0222	14.90	31.71	65.90	75.88	73.65	76.20	59.66	16.60	14.38	14.22	14.98	17.39	11.43	15.04	NC_006834.1	227954	230677	+	2724	Vgr-related protein		-1.0		COG3501	S	VgrG	Uncharacterized protein conserved in bacteria	1.0E-88	33304	GI:58579845|GeneID:3264100		YP_198861.1
XOO0223	45.80	70.44	94.30	142.68	185.60	144.59	114.53	43.38	44.97	44.74	47.69	52.49	46.04	36.82	NC_006834.1	230619	232898	+	2280	hypothetical protein		-1.0						-1.0	-1	GI:58579846|GeneID:3264101		YP_198862.1
XOO0224	157.31	185.27	184.71	247.20	266.43	210.47	174.58	185.28	190.08	180.28	217.52	236.53	214.67	195.75	NC_006834.1	232895	234586	+	1692	hypothetical protein		-1.0						-1.0	-1	GI:122878998|GeneID:3264102		YP_198863.6
XOO0225	26.44	41.09	44.50	44.68	58.02	41.71	33.12	26.52	23.81	22.50	28.12	35.68	26.46	20.64	NC_006834.1	234908	237109	+	2202	hypothetical protein		-1.0						-1.0	-1	GI:58579848|GeneID:3264103		YP_198864.1
XOO0226	152.86	175.39	162.25	174.94	154.57	128.06	125.49	163.56	174.81	165.19	199.19	197.54	182.18	183.61	NC_006834.1	237106	238794	+	1689	hypothetical protein		-1.0						-1.0	-1	GI:58579849|GeneID:3264096		YP_198865.1
XOO0227	218.72	297.30	287.22	265.29	244.82	265.38	265.87	221.10	208.97	208.68	197.43	212.69	210.72	221.72	NC_006834.1	239328	241232	-	1905	tRNA uridine 5-carboxymethylaminomethyl modification protein GidA		-1.0		COG0445	D	GidA	NAD/FAD-utilizing enzyme apparently involved in cell division	0.0	30794	GI:58579850|GeneID:3264097		YP_198866.1
XOO0228	73.44	109.82	80.84	99.76	91.36	103.05	89.96	87.28	71.04	74.60	76.61	92.37	87.12	66.62	NC_006834.1	242431	243390	+	960	threonine dehydratase		-1.0		COG1171	E	IlvA	Threonine dehydratase	8.0E-66	31364	GI:122878999|GeneID:3264098		YP_198867.6
XOO0231	102.98	115.34	90.95	97.23	104.71	90.63	87.53	117.37	121.12	108.22	129.94	138.01	110.79	115.34	NC_006834.1	244035	244454	+	420	hypothetical protein		-1.0		COG3631	R	COG3631	Ketosteroid isomerase-related protein	2.0E-6	33430	GI:58579854|GeneID:3264095		YP_198870.1
XOO0232	113.30	100.05	98.16	135.21	186.19	199.64	195.14	100.38	95.42	95.66	114.28	134.36	105.32	98.83	NC_006834.1	244707	245612	-	906	aspartyl-asparaginyl beta-hydroxylase		-1.0		COG3555	O	COG3555	Aspartyl/asparaginyl beta-hydroxylase and related dioxygenases	1.0E-92	33357	GI:122879000|GeneID:3264092		YP_198871.6
XOO0233	97.07	82.01	68.75	74.92	85.06	98.65	109.45	109.38	95.04	103.55	106.97	128.45	103.98	85.95	NC_006834.1	245861	246745	-	885	biotin synthesis protein		-1.0		COG2226	H	UbiE	Methylase involved in ubiquinone/menaquinone biosynthesis	3.0E-18	32408	GI:58579856|GeneID:3264093		YP_198872.1
XOO0234	18.92	18.46	13.11	16.14	20.23	28.31	26.27	21.19	20.73	23.52	18.63	25.35	24.01	18.60	NC_006834.1	246809	247591	-	783	oxidoreductase		-1.0		COG1028	IQR	FabG	Dehydrogenases with different specificities (related to short-chain alcohol dehydrogenases)	6.0E-26	31231	GI:58579857|GeneID:3264088		YP_198873.1
XOO0235	47.05	50.77	39.75	38.05	38.88	60.12	60.08	59.34	49.38	56.49	47.68	57.11	57.92	47.99	NC_006834.1	247636	248463	-	828	biotin biosynthesis protein		-1.0		COG0596	R	MhpC	Predicted hydrolases or acyltransferases (alpha/beta hydrolase superfamily)	7.0E-13	30941	GI:58579858|GeneID:3264089		YP_198874.1
XOO0236	2.60	5.52	5.08	5.40	5.37	4.25	4.05	0.71	2.74	2.56	4.03	3.70	2.48	2.39	NC_006834.1	248449	249132	+	684	IS1404 transposase		-1.0						-1.0	-1	GI:58579859|GeneID:3264090		YP_198875.1
XOO0237	0.00	0.00	0.46	0.00	0.38	0.55	0.00	1.48	0.00	0.44	0.00	0.57	0.00	0.00	NC_006834.1	248561	248890	-	330	hypothetical protein		-1.0						-1.0	-1	GI:58579860|GeneID:3264091		YP_198876.1
XOO0238	94.72	118.39	102.77	103.63	104.93	108.12	100.97	88.11	88.11	86.61	96.30	101.04	99.02	88.37	NC_006834.1	249086	250300	+	1215	hypothetical protein		-1.0						-1.0	-1	GI:58579861|GeneID:3264084		YP_198877.1
XOO0239	240.96	277.98	248.81	269.32	251.26	244.34	198.95	227.87	216.72	217.55	238.34	229.29	235.63	201.78	NC_006834.1	250363	251967	+	1605	glucan biosynthesis protein D		-1.0		COG3131	P	MdoG	Periplasmic glucans biosynthesis protein	0.0	32945	GI:58579862|GeneID:3264085		YP_198878.1
XOO0240	54.43	45.32	38.27	42.15	38.20	35.10	38.88	49.98	50.88	48.93	55.41	55.35	44.46	40.91	NC_006834.1	252132	253508	-	1377	sensor histidine kinase		-1.0		COG0642	T	BaeS	Signal transduction histidine kinase	2.0E-17	30987	GI:58579863|GeneID:3264086		YP_198879.1
XOO0241	147.65	159.78	123.90	130.25	125.53	144.49	146.80	115.69	128.06	116.69	125.33	124.26	110.40	125.49	NC_006834.1	253828	254457	-	630	thymidine kinase		-1.0		COG1435	F	Tdk	Thymidine kinase	3.0E-65	31624	GI:58579864|GeneID:3264087	2.7.1.21	YP_198880.1
XOO0242	193.00	224.68	198.94	209.84	214.43	212.61	188.30	168.70	166.47	150.81	165.84	159.90	146.88	145.51	NC_006834.1	254664	256640	+	1977	ATP-dependent DNA helicase		-1.0		COG0210	L	UvrD	Superfamily I DNA and RNA helicases	1.0E-162	30559	GI:58579865|GeneID:3264081		YP_198881.1
XOO4706	0.00	0.00	0.00	1.44	0.00	0.00	0.00	0.00	0.00	0.00	0.76	0.69	0.81	0.00	NC_006834.1	257140	257274	+	135	hypothetical protein		-1.0						-1.0	-1	GI:121632021|GeneID:4699399		YP_001001382.1
XOO0245	65.31	61.27	65.34	56.17	52.77	77.56	65.69	67.93	59.50	72.14	66.81	64.51	75.45	68.60	NC_006834.1	258027	258881	-	855	hypothetical protein		-1.0		COG3132	S	COG3132	Uncharacterized protein conserved in bacteria	3.0E-50	32946	GI:58579868|GeneID:3264083		YP_198884.1
XOO0246	259.32	204.17	174.73	170.12	164.59	195.35	191.90	270.66	244.80	257.33	234.59	238.96	231.65	239.98	NC_006834.1	258979	259989	+	1011	acid phosphatase		-1.0		COG2503	R	COG2503	Predicted secreted acid phosphatase	6.0E-47	32577	GI:58579869|GeneID:3264076		YP_198885.1
XOO0247	141.65	133.70	109.32	101.34	107.52	140.49	116.78	154.24	147.31	140.17	144.23	155.30	152.07	148.72	NC_006834.1	259986	260717	+	732	orotidine 5'-phosphate decarboxylase		-1.0		COG0284	F	PyrF	Orotidine-5'-phosphate decarboxylase	2.0E-50	30632	GI:58579870|GeneID:3264078	4.1.1.23	YP_198886.1
XOO0248	62.54	46.90	46.48	25.55	25.10	20.07	19.45	59.65	54.26	54.93	49.07	54.16	53.56	58.88	NC_006834.1	261071	262600	-	1530	tryptophan halogenase		-1.0						-1.0	-1	GI:58579871|GeneID:3264079		YP_198887.1
XOO0249	627.49	394.95	324.62	216.03	172.64	123.38	115.34	601.42	591.44	619.66	550.46	542.64	583.83	615.39	NC_006834.1	262710	265967	-	3258	OmpA-like protein		-1.0		COG1629	P	CirA	Outer membrane receptor proteins, mostly Fe transport	1.0E-9	31816	GI:58579872|GeneID:3264071		YP_198888.1
XOO0250	545.45	490.63	338.48	318.49	300.55	222.28	232.13	584.37	591.13	613.00	607.72	597.21	629.29	643.13	NC_006834.1	266041	269079	-	3039	OmpA-like protein		-1.0		COG1629	P	CirA	Outer membrane receptor proteins, mostly Fe transport	1.0E-4	31816	GI:58579873|GeneID:3264073		YP_198889.1
XOO0252	139.82	109.01	44.31	30.19	24.31	28.64	28.12	147.55	152.05	128.53	155.00	174.12	143.30	130.13	NC_006834.1	269244	270296	-	1053	LacI family transcriptional regulator		-1.0		COG1609	K	PurR	Transcriptional regulators	1.0E-80	31797	GI:58579875|GeneID:3264068		YP_198891.1
XOO0253	158.18	191.07	131.41	116.03	93.23	112.53	97.40	167.21	142.08	148.11	153.12	164.06	146.61	125.72	NC_006834.1	270703	271674	+	972	hypothetical protein		-1.0						-1.0	-1	GI:122879001|GeneID:3264070		YP_198892.6
XOO0254	210.52	213.33	159.55	138.73	137.69	155.95	139.63	225.72	211.18	214.37	201.60	221.73	202.04	177.91	NC_006834.1	271674	274334	+	2661	glycerol-3-phosphate acyltransferase		-1.0		COG2937	I	PlsB	Glycerol-3-phosphate O-acyltransferase	0.0	32760	GI:58579877|GeneID:3264065	2.3.1.15	YP_198893.1
XOO0258	76.43	134.97	140.64	185.13	159.72	144.77	98.58	128.52	104.03	99.44	123.44	126.14	113.87	73.94	NC_006834.1	276153	276371	-	219	hypothetical protein		-1.0		COG5481	S	COG5481	Uncharacterized conserved small protein containing a coiled-coil domain	9.0E-5	35040	GI:58579881|GeneID:3264060		YP_198897.1
XOO4707	10.66	13.06	11.44	8.10	12.00	5.85	10.50	6.78	4.73	11.63	13.91	8.87	6.85	11.34	NC_006834.1	276890	277153	+	264	IS1404 transposase		-1.0						-1.0	-1	GI:121632022|GeneID:4699400		YP_001001383.1
XOO0264	73.00	85.93	76.84	94.61	94.71	95.40	85.75	81.93	81.38	77.79	100.73	116.63	90.47	67.55	NC_006834.1	278011	278568	+	558	hypothetical protein		-1.0		COG0698	G	RpiB	Ribose 5-phosphate isomerase RpiB	6.0E-22	31042	GI:58579887|GeneID:3264055		YP_198903.1
XOO0265	4.27	6.76	6.52	5.20	7.30	7.66	3.90	3.01	5.78	3.01	3.57	6.36	2.93	1.40	NC_006834.1	278931	279416	+	486	rhamnogalacturonan acetylesterase		-1.0		COG2755	E	TesA	Lysophospholipase L1 and related esterases	3.0E-12	32625	GI:58579888|GeneID:3264050		YP_198904.1
XOO0266	130.67	187.63	169.94	195.66	155.23	139.43	118.51	132.17	152.66	129.84	156.41	143.58	139.28	120.46	NC_006834.1	279996	280640	-	645	hypothetical protein		-1.0						-1.0	-1	GI:58579889|GeneID:3264051		YP_198905.1
XOO0267	583.67	660.53	660.69	689.96	592.42	509.17	477.74	631.22	666.06	682.55	647.89	681.96	627.63	590.28	NC_006834.1	280781	281671	-	891	phenylalanine 4-monooxygenase		-1.0		COG3186	E	COG3186	Phenylalanine-4-hydroxylase	8.0E-91	32999	GI:58579890|GeneID:3264052	1.14.16.1	YP_198906.1
XOO0268	14.98	17.90	19.80	21.50	18.62	22.68	14.52	18.76	16.52	15.01	16.28	17.31	19.48	15.05	NC_006834.1	281649	282281	+	633	AsnC family transcriptional regulator		-1.0		COG1522	K	Lrp	Transcriptional regulators	2.0E-34	31711	GI:58579891|GeneID:3264053		YP_198907.1
XOO4708	0.00	0.00	0.00	0.00	0.00	0.00	0.00	0.00	0.00	0.00	0.00	0.00	0.00	0.00	NC_006834.1	282299	282406	+	108	hypothetical protein		-1.0						-1.0	-1	GI:121632023|GeneID:4699401		YP_001001384.1
XOO0272	0.90	1.00	0.00	0.59	0.77	1.10	0.00	0.00	1.89	3.54	1.86	1.70	3.32	0.00	NC_006834.1	284174	284338	-	165	hypothetical protein		-1.0		COG2826	L	Tra8	Transposase and inactivated derivatives, IS30 family	2.0E-9	32654	GI:58579895|GeneID:3264044		YP_198911.1
XOO0273	29.92	49.29	49.02	45.88	49.19	50.21	43.99	39.91	38.28	34.17	40.63	46.89	40.34	33.77	NC_006834.1	284367	285059	-	693	IS1478 transposase		-1.0						-1.0	-1	GI:58579896|GeneID:3264045		YP_198912.1
XOO0274	58.25	93.18	73.79	82.84	76.42	60.56	68.57	55.75	70.72	70.61	71.64	79.09	71.23	76.19	NC_006834.1	285317	285850	-	534	outer membrane lipoprotein; lipocalin		-1.0		COG3040	M	Blc	Bacterial lipocalin	2.0E-19	32854	GI:122879002|GeneID:3264046		YP_198913.6
XOO0275	28.64	50.35	44.68	47.99	51.32	44.45	41.46	19.99	23.34	22.95	25.28	23.61	21.43	21.23	NC_006834.1	286085	287020	+	936	transposase		-1.0		COG3666	L	COG3666	Transposase and inactivated derivatives	1.0E-14	33464	GI:122879003|GeneID:3264041		YP_198914.6
XOO0276	0.00	0.00	0.00	0.00	0.00	0.80	0.00	0.00	0.00	0.00	0.00	0.00	0.00	0.00	NC_006834.1	287233	287346	-	114	transposase		-1.0						-1.0	-1	GI:58579899|GeneID:3265947		YP_198915.1
XOO0279	42.53	33.30	39.11	44.90	68.97	68.95	78.80	38.55	40.74	37.86	28.68	29.33	28.84	32.24	NC_006834.1	288000	288497	+	498	ISXo8 transposase		-1.0		COG5659	L	COG5659	FOG: Transposase	8.0E-16	35218	GI:58579902|GeneID:3264038		YP_198918.1
XOO0280	661.14	470.93	581.00	913.95	1666.42	1765.63	2060.23	678.67	722.23	729.91	701.79	774.88	688.74	785.06	NC_006834.1	288666	289679	-	1014	alcohol dehydrogenase		-1.0		COG1064	R	AdhP	Zn-dependent alcohol dehydrogenases	2.0E-99	31264	GI:58579903|GeneID:3264035		YP_198919.1
XOO0281	221.63	501.04	776.28	929.61	813.39	467.50	483.94	250.40	342.90	318.71	411.74	336.80	340.75	343.74	NC_006834.1	290033	291106	+	1074	cellulase		-1.0		COG2730	G	BglC	Endoglucanase	6.0E-34	32616	GI:122879004|GeneID:3264039		YP_198920.6
XOO0282	190.60	190.41	197.01	162.41	123.49	108.10	136.32	203.63	146.57	124.92	142.99	197.33	205.18	206.76	NC_006834.1	291869	292921	+	1053	cellulase		-1.0		COG2730	G	BglC	Endoglucanase	2.0E-28	32616	GI:122879005|GeneID:3264040		YP_198921.6
XOO0283	81.59	24.68	39.11	96.62	196.99	114.62	124.34	91.05	55.74	70.69	70.44	85.53	107.44	107.20	NC_006834.1	293570	294700	+	1131	cellulase		-1.0		COG2730	G	BglC	Endoglucanase	2.0E-32	32616	GI:58579906|GeneID:3264034		YP_198922.1
XOO0285	11.94	15.03	13.20	17.53	18.01	18.12	11.16	14.89	7.68	11.18	16.17	20.60	16.77	8.55	NC_006834.1	295312	296043	+	732	transposase		-1.0		COG2826	L	Tra8	Transposase and inactivated derivatives, IS30 family	7.0E-30	32654	GI:58579908|GeneID:3264036		YP_198924.1
XOO0286	99.51	112.00	120.40	99.47	86.77	91.31	119.32	111.38	94.03	100.44	102.79	111.89	93.32	90.02	NC_006834.1	296024	296413	+	390	hypothetical protein		-1.0		COG3012	S	COG3012	Uncharacterized protein conserved in bacteria	5.0E-30	32829	GI:58579909|GeneID:3264037		YP_198925.1
XOO0287	78.52	106.18	117.03	100.35	103.32	65.67	73.23	123.49	167.33	141.46	155.27	148.92	154.74	172.15	NC_006834.1	296579	296827	+	249	hypothetical protein		-1.0						-1.0	-1	GI:58579910|GeneID:3264031		YP_198926.1
XOO0288	65.88	67.34	67.50	59.78	53.91	55.44	56.85	69.95	74.31	73.92	75.08	72.69	67.66	73.98	NC_006834.1	297121	299283	+	2163	transglycosylase		-1.0		COG2951	M	MltB	Membrane-bound lytic murein transglycosylase B	5.0E-82	32773	GI:122879006|GeneID:3262138		YP_198927.6
XOO0291	88.83	110.43	81.75	81.38	70.84	76.30	59.67	80.28	84.04	72.12	92.51	89.69	75.79	62.20	NC_006834.1	301111	301797	+	687	hypothetical protein		-1.0		COG3230	P	HemO	Heme oxygenase	2.0E-12	33042	GI:58579914|GeneID:3264028		YP_198930.1
XOO0292	126.04	126.97	111.59	94.98	78.84	88.51	84.85	135.28	139.18	138.02	123.21	132.86	121.24	120.43	NC_006834.1	301794	303698	+	1905	phytochrome-like protein		-1.0		COG4251	T	COG4251	Bacteriophytochrome (light-regulated signal transduction histidine kinase)	1.0E-105	33974	GI:58579915|GeneID:3264029		YP_198931.1
XOO4695	0.00	0.00	0.00	0.00	0.00	0.00	0.00	0.00	0.00	0.00	0.00	0.00	0.00	0.00	NC_006834.1	305729	307275	+	1547	16S ribosomal RNA		-1.0						-1.0	-1	GeneID:3264027
XOO4658	0.00	0.00	0.00	0.00	0.00	0.00	0.00	0.00	0.00	0.00	0.00	0.00	0.00	0.00	NC_006834.1	307369	307444	+	76	tRNA-Ala		-1.0						-1.0	-1	GeneID:3264024
XOO4659	0.00	0.00	0.00	0.00	0.00	0.00	0.00	0.00	0.00	0.00	0.00	0.00	0.00	0.00	NC_006834.1	307464	307540	+	77	tRNA-Ile		-1.0						-1.0	-1	GeneID:3264025
XOO4696	0.00	0.00	0.00	0.00	0.00	0.00	0.00	0.00	0.00	0.00	0.00	0.00	0.00	0.00	NC_006834.1	307768	310650	+	2883	23S ribosomal RNA		-1.0						-1.0	-1	GeneID:3264018
XOO4697	0.00	0.00	0.00	0.00	0.00	0.00	0.00	0.00	0.00	0.00	0.00	0.00	0.00	0.00	NC_006834.1	310822	310938	+	117	5S ribosomal RNA		-1.0						-1.0	-1	GeneID:3264021
XOO0295	5.59	8.26	4.75	5.30	6.38	5.90	7.03	1.36	1.64	3.37	3.42	1.57	0.92	0.29	NC_006834.1	311035	311511	-	477	IS1404 transposase		-1.0		COG2801	L	Tra5	Transposase and inactivated derivatives	4.0E-6	32633	GI:58579918|GeneID:3264014		YP_198934.1
XOO0297	4.53	2.28	3.36	2.43	3.52	1.26	2.43	4.97	3.90	5.68	2.27	4.42	3.65	3.40	NC_006834.1	312186	312545	-	360	transposase		-1.0						-1.0	-1	GI:58579920|GeneID:3264016		YP_198936.1
XOO0298	59.59	62.29	84.46	146.40	177.23	106.85	61.48	56.72	34.08	33.60	114.52	122.34	84.84	38.58	NC_006834.1	312577	312837	-	261	ISXo8 transposase		-1.0		COG5659	L	COG5659	FOG: Transposase	2.0E-4	35218	GI:58579921|GeneID:3264011		YP_198937.1
XOO0299	28.50	47.49	44.29	26.17	36.25	55.79	58.90	36.78	27.24	35.19	51.38	46.48	47.95	41.50	NC_006834.1	312883	313833	+	951	formamidopyrimidine-DNA glycosylase		-1.0		COG0266	L	Nei	Formamidopyrimidine-DNA glycosylase	5.0E-95	30615	GI:58579922|GeneID:3264012	3.2.2.23	YP_198938.1
XOO0300	12.24	12.63	18.50	13.11	16.61	14.49	12.19	13.44	14.38	15.55	14.14	19.21	12.02	9.69	NC_006834.1	314180	315232	-	1053	transposase		-1.0						-1.0	-1	GI:58579923|GeneID:3264013		YP_198939.1
XOO0301	5.22	10.79	5.67	3.20	3.27	3.84	11.64	6.11	9.52	8.58	3.83	3.74	3.47	6.39	NC_006834.1	315241	315666	+	426	transposase		-1.0		COG3293	L	COG3293	Transposase and inactivated derivatives	2.0E-6	33102	GI:58579924|GeneID:3264008		YP_198940.1
XOO0303	9.81	17.39	12.27	18.93	17.31	18.49	14.85	12.11	8.63	11.58	15.05	16.18	13.70	8.55	NC_006834.1	316058	317521	+	1464	IS1478 transposase		-1.0						-1.0	-1	GI:58579926|GeneID:3264009		YP_198942.1
XOO0305	253.72	455.11	570.00	497.60	334.97	408.67	372.88	264.85	258.90	266.23	241.58	261.20	273.17	274.21	NC_006834.1	317814	318872	-	1059	lipoprotein		-1.0		COG2853	M	VacJ	Surface lipoprotein	5.0E-74	32681	GI:58579928|GeneID:3264006		YP_198944.1
XOO0306	117.07	247.16	286.40	320.07	199.47	232.88	208.04	155.42	116.37	139.63	152.84	198.22	163.68	123.45	NC_006834.1	318883	319173	-	291	hypothetical protein		-1.0		COG3113	R	COG3113	Predicted NTP binding protein (contains STAS domain)	2.0E-8	32927	GI:58579929|GeneID:3264007		YP_198945.1
XOO0307	604.10	1268.11	1713.17	1609.71	1132.39	1023.12	1062.05	680.94	724.23	694.62	710.06	751.23	734.76	751.19	NC_006834.1	319163	319825	-	663	toluene tolerance protein		-1.0		COG2854	Q	Ttg2D	ABC-type transport system involved in resistance to organic solvents, auxiliary component	1.0E-38	32682	GI:58579930|GeneID:3264004		YP_198946.1
XOO0308	292.06	665.53	693.13	610.96	407.47	392.53	378.45	352.06	318.98	332.01	337.87	358.70	368.30	356.63	NC_006834.1	319822	320388	-	567	toluene tolerance protein		-1.0		COG1463	Q	Ttg2C	ABC-type transport system involved in resistance to organic solvents, periplasmic component	8.0E-24	31652	GI:58579931|GeneID:3264005		YP_198947.1
XOO0309	236.01	726.69	681.03	566.89	395.07	374.40	365.47	260.74	244.69	254.12	264.13	285.79	253.44	229.52	NC_006834.1	320385	321134	-	750	toluene tolerance protein		-1.0		COG0767	Q	Ttg2B	ABC-type transport system involved in resistance to organic solvents, permease component	4.0E-57	31110	GI:58579932|GeneID:3264001		YP_198948.1
XOO0310	232.52	710.38	606.44	525.22	410.44	413.24	442.79	243.36	212.94	239.03	232.49	237.22	225.23	220.56	NC_006834.1	321134	322093	-	960	toluene tolerance protein		-1.0		COG1127	Q	Ttg2A	ABC-type transport system involved in resistance to organic solvents, ATPase component	2.0E-89	31324	GI:58579933|GeneID:3264002		YP_198949.1
XOO0311	67.37	86.10	66.05	61.44	47.53	39.74	31.40	84.17	65.02	73.59	80.76	91.36	75.93	63.31	NC_006834.1	322313	322600	+	288	hypothetical protein		-1.0						-1.0	-1	GI:122879008|GeneID:3264003		YP_198950.6
XOO0312	13.23	20.60	11.41	14.70	15.68	9.21	12.78	12.58	15.82	13.31	20.51	23.49	18.08	13.80	NC_006834.1	322619	323200	-	582	acetyltransferase		-1.0		COG0456	R	RimI	Acetyltransferases	2.0E-10	30804	GI:58579935|GeneID:3263999		YP_198951.1
XOO0313	13.40	15.50	11.43	8.99	10.09	14.38	11.62	17.28	14.58	19.11	16.75	16.76	17.03	15.39	NC_006834.1	323194	324210	-	1017	transposase		-1.0						-1.0	-1	GI:58579936|GeneID:3264000		YP_198952.1
XOO0314	28.24	59.55	65.22	68.71	61.17	55.84	49.99	33.62	29.34	32.93	39.31	40.95	34.49	25.58	NC_006834.1	324242	324991	-	750	transposase		-1.0		COG3415	L	COG3415	Transposase and inactivated derivatives	2.0E-10	33221	GI:58579937|GeneID:3263995		YP_198953.1
XOO0315	2.75	6.78	6.54	4.72	6.80	4.69	5.57	3.36	4.35	4.22	5.16	6.48	3.39	4.49	NC_006834.1	324992	325960	+	969	hypothetical protein		-1.0		COG2826	L	Tra8	Transposase and inactivated derivatives, IS30 family	2.0E-61	32654	GI:58579938|GeneID:3263996		YP_198954.1
XOO0316	3.31	9.55	5.74	3.48	5.39	4.07	6.85	7.28	8.38	8.17	5.48	3.14	1.72	10.35	NC_006834.1	326005	326451	+	447	transposase		-1.0		COG3293	L	COG3293	Transposase and inactivated derivatives	2.0E-6	33102	GI:58579939|GeneID:3263997		YP_198955.1
XOO0318	5.59	4.13	4.75	4.28	5.05	3.43	0.61	4.09	2.62	4.60	4.28	2.75	4.60	2.57	NC_006834.1	326834	327310	-	477	transposase		-1.0		COG3293	L	COG3293	Transposase and inactivated derivatives	1.0E-6	33102	GI:58579941|GeneID:3263991		YP_198957.1
XOO0319	1.20	2.65	0.41	1.05	1.02	0.00	2.35	1.75	1.68	1.18	1.65	0.50	0.44	1.83	NC_006834.1	327276	327647	-	372	transposase		-1.0		COG3293	L	COG3293	Transposase and inactivated derivatives	3.0E-5	33102	GI:58579942|GeneID:3263992		YP_198958.1
XOO0320	8.59	12.88	8.27	8.26	6.21	6.75	7.39	7.84	5.99	6.33	6.67	6.35	8.87	5.00	NC_006834.1	327755	328978	+	1224	ISxac1 transposase		-1.0						-1.0	-1	GI:58579943|GeneID:3263993		YP_198959.1
XOO0321	48.18	62.24	47.08	52.53	68.82	53.48	68.23	29.74	36.08	24.75	40.04	43.80	28.29	39.14	NC_006834.1	329023	329394	+	372	transposase		-1.0		COG3293	L	COG3293	Transposase and inactivated derivatives	2.0E-4	33102	GI:58579944|GeneID:3263994		YP_198960.1
XOO0322	53.73	72.12	66.02	102.75	116.30	83.54	66.93	56.46	43.45	53.88	89.01	77.67	65.66	59.23	NC_006834.1	329360	329869	+	510	transposase		-1.0		COG3293	L	COG3293	Transposase and inactivated derivatives	6.0E-6	33102	GI:58579945|GeneID:3263988		YP_198961.1
XOO0323	25.29	49.69	52.16	55.69	42.76	40.57	28.33	23.96	29.04	30.75	25.67	35.83	29.09	29.07	NC_006834.1	330031	331266	-	1236	transposase		-1.0		COG3464	L	COG3464	Transposase and inactivated derivatives	4.0E-28	33267	GI:58579946|GeneID:3263989		YP_198962.1
XOO0326	3.84	12.77	13.98	16.92	16.90	11.10	8.10	4.22	5.78	6.50	4.91	5.55	6.09	3.53	NC_006834.1	332142	332411	-	270	IS1404 transposase		-1.0						-1.0	-1	GI:58579949|GeneID:3263987		YP_198965.1
XOO0327	4.83	9.57	7.04	4.99	8.86	9.11	5.10	5.31	5.82	2.73	4.52	8.73	7.41	4.12	NC_006834.1	332665	333093	+	429	hypothetical protein		-1.0						-1.0	-1	GI:58579950|GeneID:3263983		YP_198966.1
XOO0328	6.12	8.14	4.58	5.89	6.28	4.00	2.81	2.69	9.03	2.82	5.06	5.93	4.53	4.12	NC_006834.1	333191	333553	+	363	3-dehydroquinate dehydratase		-1.0		COG0757	E	AroQ	3-dehydroquinate dehydratase II	8.0E-4	31100	GI:58579951|GeneID:3263984		YP_198967.1
XOO4709	0.65	5.76	1.99	1.71	2.78	1.99	0.00	0.71	2.05	0.64	0.90	1.64	0.96	0.60	NC_006834.1	333534	333761	+	228	hypothetical protein		-1.0						-1.0	-1	GI:121632024|GeneID:4699402		YP_001001385.1
XOO0329	5.33	12.13	14.31	12.84	8.62	4.87	5.05	6.91	7.45	6.78	8.40	10.53	7.85	5.96	NC_006834.1	334069	335598	-	1530	polyvinylalcohol dehydrogenase		-1.0		COG1520	S	COG1520	FOG: WD40-like repeat	3.0E-10	31709	GI:58579952|GeneID:3263985		YP_198968.1
XOO0332	88.17	106.96	86.28	87.30	59.49	64.73	63.76	79.68	91.83	80.53	79.98	88.54	75.69	70.12	NC_006834.1	337549	338136	-	588	gluconokinase		-1.0		COG3265	G	GntK	Gluconate kinase	6.0E-43	33076	GI:58579955|GeneID:3263980		YP_198971.1
XOO0333	8.96	8.63	5.65	5.04	5.20	4.06	3.15	6.44	6.40	6.73	7.64	7.21	6.20	4.12	NC_006834.1	338285	339673	+	1389	cation symporter		-1.0		COG2211	G	MelB	Na+/melibiose symporter and related transporters	1.0E-96	32393	GI:58579956|GeneID:3263982		YP_198972.1
XOO0334	22.29	23.34	13.99	13.13	8.38	9.10	8.85	23.53	23.67	25.33	22.17	25.65	23.01	22.28	NC_006834.1	339670	342075	+	2406	NdvB protein		-1.0		COG3459	G	COG3459	Cellobiose phosphorylase	2.0E-85	33262	GI:58579957|GeneID:3263975		YP_198973.1
XOO0335	11.26	11.77	9.62	11.12	9.95	11.18	12.20	10.72	10.62	12.22	11.15	10.98	11.43	9.21	NC_006834.1	342179	344941	-	2763	hypothetical protein		-1.0						-1.0	-1	GI:58579958|GeneID:3263976		YP_198974.1
XOO0336	16.66	22.66	17.59	16.20	17.85	20.59	17.89	16.36	14.43	17.16	17.45	18.27	15.74	10.53	NC_006834.1	345569	349018	+	3450	two-component system sensor protein		-1.0		COG0591	ER	PutP	Na+/proline symporter	7.0E-55	30936	GI:122879009|GeneID:3263977		YP_198975.6
XOO0337	15.89	87.86	77.11	74.41	67.63	71.87	52.59	17.92	15.40	15.89	15.18	18.62	12.94	14.80	NC_006834.1	349211	349909	-	699	hypothetical protein		-1.0		COG1971	S	COG1971	Predicted membrane protein	4.0E-47	32154	GI:58579960|GeneID:3263971		YP_198976.1
XOO0338	41.23	55.45	45.28	53.70	43.20	49.20	31.95	40.89	32.99	38.16	43.03	48.79	46.12	32.44	NC_006834.1	350272	351198	-	927	transcriptional regulator		-1.0		COG1414	K	IclR	Transcriptional regulator	8.0E-32	31604	GI:58579961|GeneID:3263972		YP_198977.1
XOO0339	160.96	157.15	76.08	42.69	27.06	24.46	16.45	170.83	145.60	149.97	158.22	169.92	157.82	150.37	NC_006834.1	351112	352530	+	1419	fucose permease		-1.0		COG0738	G	FucP	Fucose permease	5.0E-90	31081	GI:58579962|GeneID:3263973		YP_198978.1
XOO0340	158.00	165.58	91.85	51.58	30.28	24.23	23.50	140.09	139.14	134.38	152.73	142.02	153.47	128.52	NC_006834.1	352533	352892	+	360	hypothetical protein		-1.0		COG3254	S	COG3254	Uncharacterized conserved protein	4.0E-8	33065	GI:58579963|GeneID:3263974		YP_198979.1
XOO0341	145.32	141.16	111.05	101.10	90.22	79.69	92.13	153.14	155.84	148.13	152.05	179.82	153.33	146.45	NC_006834.1	353329	354810	+	1482	IS1478 transposase		-1.0						-1.0	-1	GI:58579964|GeneID:3263967		YP_198980.1
XOO0342	3.64	3.88	3.27	2.87	1.37	2.32	2.44	3.36	2.46	4.17	4.71	3.50	3.23	4.01	NC_006834.1	354952	355968	+	1017	transposase		-1.0						-1.0	-1	GI:58579965|GeneID:3263968		YP_198981.1
XOO0343	16.30	15.18	13.54	15.60	19.92	12.98	12.95	14.89	15.15	15.20	18.06	16.45	14.62	13.21	NC_006834.1	356794	358956	+	2163	hypothetical protein		-1.0						-1.0	-1	GI:122879010|GeneID:3263969		YP_198982.6
XOO0344	551.65	374.91	381.04	364.38	331.30	301.93	348.58	536.97	585.35	550.46	491.98	471.39	506.58	528.50	NC_006834.1	359083	361251	-	2169	peptidyl-dipeptidase		-1.0		COG0339	E	Dcp	Zn-dependent oligopeptidases	0.0	30687	GI:58579967|GeneID:3263970		YP_198983.1
XOO0345	387.23	378.47	291.90	254.79	232.35	303.10	266.05	428.93	406.47	423.62	365.77	371.14	401.59	374.10	NC_006834.1	361889	362518	-	630	acyltransferase		-1.0		COG0204	I	PlsC	1-acyl-sn-glycerol-3-phosphate acyltransferase	1.0E-17	30553	GI:58579968|GeneID:3263964		YP_198984.1
XOO0346	127.55	133.04	106.60	105.10	89.18	117.97	122.24	137.83	128.60	134.31	115.70	112.06	117.61	103.63	NC_006834.1	362521	362952	-	432	peptidyl-tRNA hydrolase domain-containing protein		-1.0		COG1186	J	PrfB	Protein chain release factor B	2.0E-25	31379	GI:122879011|GeneID:3262711		YP_198985.6
XOO0347	154.26	207.04	227.91	244.49	188.90	174.94	147.39	178.14	194.32	165.84	162.61	179.03	160.74	165.22	NC_006834.1	363009	363587	+	579	hypothetical protein		-1.0		COG3184	S	COG3184	Uncharacterized protein conserved in bacteria	3.0E-17	32997	GI:58579970|GeneID:3263965		YP_198986.1
XOO0348	61.93	66.21	60.53	43.43	45.87	84.50	52.97	58.52	51.30	48.38	40.90	47.52	61.28	36.63	NC_006834.1	363683	364555	-	873	pseudouridylate synthase		-1.0		COG0564	J	RluA	Pseudouridylate synthases, 23S RNA-specific	5.0E-45	30910	GI:58579971|GeneID:3263966		YP_198987.1
XOO0349	20.89	40.00	21.68	25.68	24.05	25.16	16.83	25.45	34.01	22.86	39.50	38.90	26.98	19.89	NC_006834.1	364660	365049	-	390	hypothetical protein		-1.0		COG3837	S	COG3837	Uncharacterized conserved protein, contains double-stranded beta-helix domain	2.0E-34	33629	GI:58579972|GeneID:3263960		YP_198988.1
XOO0350	142.28	146.85	120.14	114.13	121.81	137.30	126.44	140.43	150.64	146.07	143.87	145.44	147.57	131.61	NC_006834.1	365163	366836	-	1674	ubiquinone biosynthesis protein UbiB		-1.0		COG0661	R	AarF	Predicted unusual protein kinase	1.0E-131	31005	GI:58579973|GeneID:3263961		YP_198989.1
XOO0351	176.37	188.40	161.28	137.32	142.26	187.88	171.88	182.36	146.13	171.76	148.82	154.76	150.41	137.34	NC_006834.1	366833	367477	-	645	hypothetical protein		-1.0		COG3165	S	COG3165	Uncharacterized protein conserved in bacteria	8.0E-30	32978	GI:58579974|GeneID:3263962		YP_198990.1
XOO4710	2.28	1.68	0.00	2.49	1.30	0.47	1.50	0.00	0.00	2.25	1.05	0.48	1.69	0.70	NC_006834.1	367487	367681	-	195	hypothetical protein		-1.0						-1.0	-1	GI:121632025|GeneID:4699403		YP_001001386.1
XOO0352	72.85	107.09	86.16	86.22	77.95	75.37	73.07	80.76	78.59	78.90	85.19	84.14	80.82	74.45	NC_006834.1	367712	368815	+	1104	D-alanyl-alanine synthetase A		-1.0		COG1181	M	DdlA	D-alanine-D-alanine ligase and related ATP-grasp enzymes	8.0E-86	31374	GI:122879012|GeneID:3263963	6.3.2.4	YP_198991.6
XOO0353	5.84	5.89	7.04	7.49	6.13	5.21	4.18	6.12	6.43	7.33	8.41	10.91	9.53	4.88	NC_006834.1	369309	369866	-	558	IS1478 transposase		-1.0						-1.0	-1	GI:58579976|GeneID:3263956		YP_198992.1
XOO0354	12.48	16.32	10.26	17.12	18.97	16.23	12.48	6.96	11.78	6.62	15.91	16.84	13.24	11.13	NC_006834.1	369839	370633	-	795	IS1478 transposase		-1.0						-1.0	-1	GI:58579977|GeneID:3262712		YP_198993.1
XOO0355	0.00	0.00	0.00	0.00	0.00	0.00	0.00	0.00	0.00	0.00	0.00	0.00	0.00	0.00	NC_006834.1	370620	370751	-	132	IS1478 transposase		-1.0						-1.0	-1	GI:58579978|GeneID:3263957		YP_198994.1
XOO0357	0.75	1.66	1.53	0.98	1.28	0.46	1.47	2.47	0.00	0.74	1.03	0.47	0.00	0.00	NC_006834.1	372668	372865	-	198	transposase		-1.0		COG3293	L	COG3293	Transposase and inactivated derivatives	0.0060	33102	GI:58579980|GeneID:3263953		YP_198996.1
XOO0358	98.11	72.04	64.71	59.63	66.93	43.91	76.83	56.11	67.78	50.41	55.64	48.51	45.24	61.26	NC_006834.1	372769	373461	-	693	transposase		-1.0		COG3293	L	COG3293	Transposase and inactivated derivatives	7.0E-6	33102	GI:58579981|GeneID:3263954		YP_198997.1
XOO0360	22.18	16.24	13.65	18.13	24.35	18.22	7.01	14.25	23.80	16.93	31.70	16.67	19.35	15.38	NC_006834.1	374190	374543	+	354	IS1404 transposase		-1.0						-1.0	-1	GI:58579983|GeneID:3263951		YP_198999.1
XOO0363	0.00	0.00	0.00	0.00	0.00	0.00	0.00	0.00	0.00	0.00	0.00	0.00	0.00	0.00	NC_006834.1	374592	374693	+	102	IS1389 transposase		-1.0						-1.0	-1	GI:58579986|GeneID:3263950		YP_199002.1
XOO0364	0.00	0.00	0.00	0.00	0.00	0.00	0.00	0.00	0.00	0.00	0.00	0.00	0.00	0.00	NC_006834.1	374753	374860	+	108	IS1404 transposase		-1.0						-1.0	-1	GI:58579987|GeneID:3263947		YP_199003.1
XOO0365	4.06	4.87	6.55	3.77	1.74	2.70	4.66	3.71	5.70	2.00	5.12	2.14	3.13	4.66	NC_006834.1	374866	375303	+	438	IS1404 transposase		-1.0		COG2801	L	Tra5	Transposase and inactivated derivatives	7.0E-6	32633	GI:58579988|GeneID:3263948		YP_199004.1
XOO0366	0.30	0.00	0.00	0.58	0.25	0.54	0.00	0.00	0.62	0.29	1.02	0.19	0.22	0.00	NC_006834.1	375387	375887	-	501	ISXo8 transposase		-1.0		COG5659	L	COG5659	FOG: Transposase	2.0E-15	35218	GI:58579989|GeneID:3263945		YP_199005.1
XOO0367	2.20	1.47	4.94	5.21	5.28	4.33	1.30	0.97	0.93	6.09	1.21	1.95	4.24	1.62	NC_006834.1	375931	376266	+	336	ISXo8 transposase		-1.0		COG5659	L	COG5659	FOG: Transposase	2.0E-8	35218	GI:58579990|GeneID:3263946		YP_199006.1
XOO0368	26.92	49.17	47.91	30.85	37.23	37.38	44.09	30.33	32.62	35.78	33.62	36.15	29.93	29.98	NC_006834.1	376251	377312	+	1062	ISXo8 transposase		-1.0		COG5659	L	COG5659	FOG: Transposase	3.0E-49	35218	GI:58579991|GeneID:3263942		YP_199007.1
XOO0374	14.40	30.28	22.08	28.61	32.69	27.97	21.60	17.29	15.17	11.42	23.90	20.16	17.13	14.96	NC_006834.1	379515	380615	+	1101	transposase		-1.0		COG3666	L	COG3666	Transposase and inactivated derivatives	1.0E-13	33464	GI:122879013|GeneID:3263938		YP_199013.6
XOO0376	31.76	40.26	47.03	38.15	23.89	25.14	30.33	26.98	27.15	26.72	20.14	21.74	22.70	25.65	NC_006834.1	380668	381903	+	1236	transposase		-1.0		COG3464	L	COG3464	Transposase and inactivated derivatives	4.0E-28	33267	GI:58579999|GeneID:3263935		YP_199015.1
XOO0377	163.85	138.24	103.70	115.70	188.76	273.11	259.85	181.17	167.15	170.67	159.51	178.33	170.36	168.72	NC_006834.1	382330	383271	-	942	2-dehydropantoate 2-reductase		-1.0		COG1893	H	ApbA	Ketopantoate reductase	4.0E-56	32077	GI:58580000|GeneID:3263936	1.1.1.169	YP_199016.1
XOO0378	267.71	215.20	182.36	246.94	409.44	368.79	368.48	244.34	240.50	220.99	258.06	204.01	208.68	197.82	NC_006834.1	383387	384175	-	789	hypothetical protein		-1.0						-1.0	-1	GI:58580001|GeneID:3263931		YP_199017.1
XOO0379	275.47	194.71	181.07	215.02	328.29	421.59	418.25	271.95	238.59	280.27	246.43	261.22	263.06	247.38	NC_006834.1	384139	384951	-	813	permease		-1.0		COG0842	V	COG0842	ABC-type multidrug transport system, permease component	3.0E-11	31184	GI:58580002|GeneID:3263482		YP_199018.1
XOO0381	276.46	191.58	196.16	224.03	357.30	401.77	456.81	255.96	261.49	258.12	243.24	258.45	244.17	266.01	NC_006834.1	384948	385943	-	996	ABC transporter ATP-binding protein		-1.0		COG1131	V	CcmA	ABC-type multidrug transport system, ATPase component	7.0E-71	31326	GI:58580004|GeneID:3263933		YP_199020.1
XOO0382	236.95	237.91	199.92	168.68	169.48	234.26	246.00	212.65	208.27	195.07	186.48	192.93	178.02	195.72	NC_006834.1	386046	386807	+	762	phenol hydroxylase		-1.0		COG1018	C	Hmp	Flavodoxin reductases (ferredoxin-NADPH reductases) family 1	2.0E-32	31221	GI:122879014|GeneID:3263934		YP_199021.6
XOO0383	28.24	40.97	31.64	37.94	32.89	37.26	38.14	28.25	26.63	24.36	27.08	31.40	24.51	23.09	NC_006834.1	386892	387893	-	1002	heavy metal transporter		-1.0		COG1230	P	CzcD	Co/Zn/Cd efflux system component	2.0E-56	31423	GI:58580006|GeneID:3263928		YP_199022.1
XOO0384	50.68	75.08	47.66	67.40	73.27	55.74	39.59	48.95	58.92	59.93	68.61	57.73	66.45	51.38	NC_006834.1	387893	388231	+	339	hypothetical protein		-1.0		COG1937	S	COG1937	Uncharacterized protein conserved in bacteria	7.0E-20	32120	GI:58580007|GeneID:3263929		YP_199023.1
XOO4711	0.00	0.00	0.00	0.00	0.00	0.00	0.00	0.00	0.00	0.00	0.00	0.00	0.54	0.00	NC_006834.1	388412	388513	+	102	hypothetical protein		-1.0						-1.0	-1	GI:121632026|GeneID:4699404		YP_001001387.1
XOO0385	39.15	70.50	66.60	69.24	69.34	75.40	61.64	42.73	34.42	39.61	44.14	47.92	38.48	36.20	NC_006834.1	388711	389304	+	594	hypothetical protein		-1.0						-1.0	-1	GI:58580008|GeneID:3263930		YP_199024.1
XOO0386	8.11	14.71	12.77	16.93	17.66	18.53	11.61	11.33	12.42	9.45	14.72	15.37	14.18	9.48	NC_006834.1	389301	389501	+	201	transcriptional regulator		-1.0		COG1476	K	COG1476	Predicted transcriptional regulators	2.0E-19	31665	GI:58580009|GeneID:3263924		YP_199025.1
XOO0387	83.80	117.44	106.73	97.04	85.62	104.30	99.58	106.38	91.18	96.60	95.43	104.40	99.61	99.23	NC_006834.1	389598	391163	+	1566	cysteine proteinase		-1.0		COG0596	R	MhpC	Predicted hydrolases or acyltransferases (alpha/beta hydrolase superfamily)	1.0E-5	30941	GI:58580010|GeneID:3263925		YP_199026.1
XOO0388	107.87	125.30	119.24	108.18	103.92	104.56	114.87	95.80	107.84	107.62	98.57	103.32	106.75	94.04	NC_006834.1	391081	391941	+	861	sodium ABC transporter ATP-binding protein		-1.0		COG4555	CP	NatA	ABC-type Na+ transport system, ATPase component	2.0E-90	34199	GI:58580011|GeneID:3263926		YP_199027.1
XOO0389	88.45	120.34	97.11	91.04	83.96	94.12	96.64	97.29	94.36	87.77	87.14	85.17	91.44	85.25	NC_006834.1	391938	393131	+	1194	sodium ABC transporter permease		-1.0		COG1668	CP	NatB	ABC-type Na+ efflux pump, permease component	2.0E-34	31854	GI:58580012|GeneID:3263927		YP_199028.1
XOO0390	699.05	774.18	617.36	499.34	447.35	530.14	541.86	695.76	738.15	722.92	684.04	744.54	748.10	816.86	NC_006834.1	393541	394563	-	1023	TonB-like protein		-1.0		COG0810	M	TonB	Periplasmic protein TonB, links inner and outer membranes	4.0E-11	31152	GI:58580013|GeneID:3263922		YP_199029.1
XOO0391	238.58	335.73	224.55	221.42	227.99	244.04	205.64	230.06	220.77	190.60	200.97	247.56	208.60	179.70	NC_006834.1	394703	396274	-	1572	tryptophan halogenase		-1.0		COG0665	E	DadA	Glycine/D-amino acid oxidases (deaminating)	2.0E-6	31009	GI:58580014|GeneID:3265611		YP_199030.1
XOO0392	79.32	71.74	17.87	16.78	14.75	13.17	14.96	73.64	64.94	59.10	58.65	63.90	62.22	50.73	NC_006834.1	396279	397292	-	1014	Pass1-like protein		-1.0						-1.0	-1	GI:58580015|GeneID:3263923		YP_199031.1
XOO0393	91.08	66.73	18.45	17.82	14.47	18.58	16.47	83.18	83.31	77.06	80.47	92.52	75.48	73.01	NC_006834.1	397282	398034	-	753	protein SapC protein		-1.0						-1.0	-1	GI:58580016|GeneID:3263917		YP_199032.1
XOO0394	389.45	140.39	22.73	10.21	9.19	8.27	9.49	390.77	379.95	378.77	385.28	381.68	432.29	408.10	NC_006834.1	398167	401241	-	3075	TonB-dependent receptor		-1.0		COG4206	H	BtuB	Outer membrane cobalamin receptor protein	4.0E-11	33936	GI:58580017|GeneID:3263919		YP_199033.1
XOO0395	36.45	17.63	15.54	22.19	24.10	18.70	25.46	22.57	24.44	17.33	25.10	26.81	20.97	20.09	NC_006834.1	401328	401774	+	447	transposase		-1.0		COG3293	L	COG3293	Transposase and inactivated derivatives	2.0E-6	33102	GI:58580018|GeneID:3263920		YP_199034.1
XOO0397	60.32	59.50	49.45	55.66	57.49	51.87	55.39	68.14	76.44	74.98	85.45	87.67	83.72	81.65	NC_006834.1	402387	403076	+	690	glutathione S-transferase		-1.0		COG0625	O	Gst	Glutathione S-transferase	4.0E-36	30970	GI:58580020|GeneID:3263914		YP_199036.1
XOO0398	61.62	60.97	54.51	53.74	46.78	48.91	50.52	67.68	67.85	65.57	63.17	66.32	64.17	62.93	NC_006834.1	403501	405738	+	2238	dipeptidyl peptidase IV		-1.0		COG1506	E	DAP2	Dipeptidyl aminopeptidases/acylaminoacyl-peptidases	4.0E-58	31695	GI:58580021|GeneID:3264893		YP_199037.1
XOO0399	88.33	79.88	80.80	78.86	72.01	67.59	64.65	93.32	89.68	96.73	91.58	95.82	91.88	89.91	NC_006834.1	405890	407737	+	1848	hypothetical protein		-1.0		COG4805	S	COG4805	Uncharacterized protein conserved in bacteria	7.0E-29	34414	GI:58580022|GeneID:3263915		YP_199038.1
XOO0400	91.00	210.72	219.40	164.80	114.31	92.03	96.61	105.98	131.57	125.46	118.90	130.97	122.04	143.19	NC_006834.1	407837	408295	-	459	hypothetical protein		-1.0						-1.0	-1	GI:58580023|GeneID:3263910		YP_199039.1
XOO0402	269.24	205.88	204.35	256.62	383.78	445.07	493.60	255.42	233.53	248.74	247.68	243.95	245.79	259.55	NC_006834.1	408960	409952	+	993	delta-aminolevulinic acid dehydratase		-1.0		COG0113	H	HemB	Delta-aminolevulinic acid dehydratase	1.0E-147	30462	GI:122879015|GeneID:3263912	4.2.1.24	YP_199041.6
XOO0403	16.00	16.23	12.84	12.74	22.43	35.71	29.18	11.59	11.48	10.08	9.62	9.47	10.96	7.82	NC_006834.1	410140	410574	-	435	hypothetical protein		-1.0						-1.0	-1	GI:58580026|GeneID:3263906		YP_199042.1
XOO0404	1.52	2.69	2.47	2.78	2.59	3.72	3.28	0.67	0.64	0.90	0.63	2.11	1.23	0.56	NC_006834.1	410644	411132	-	489	hypothetical protein		-1.0		COG0451	MG	WcaG	Nucleoside-diphosphate-sugar epimerases	1.0E-11	30800	GI:58580027|GeneID:3263907		YP_199043.1
XOO0405	6.89	19.19	19.12	16.20	18.11	16.12	12.16	8.98	7.60	9.17	7.29	9.53	7.18	7.51	NC_006834.1	411213	412136	+	924	LysR family transcriptional regulator		-1.0		COG0583	K	LysR	Transcriptional regulator	3.0E-23	30928	GI:58580028|GeneID:3263908		YP_199044.1
XOO0406	5.51	15.26	13.28	17.59	12.72	8.89	6.51	4.44	3.87	5.25	9.73	11.95	9.44	4.38	NC_006834.1	412264	413070	-	807	endonuclease		-1.0		COG1864	F	NUC1	DNA/RNA endonuclease G, NUC1	1.0E-31	32049	GI:58580029|GeneID:3263909		YP_199045.1
XOO0407	98.46	173.54	148.12	116.48	93.19	122.92	112.15	114.81	103.73	105.34	101.41	111.55	98.25	76.28	NC_006834.1	413250	415784	+	2535	iron-uptake factor		-1.0		COG0369	P	CysJ	Sulfite reductase, alpha subunit (flavoprotein)	1.0E-85	30718	GI:122879016|GeneID:3263904		YP_199046.6
XOO0408	30.00	51.79	56.13	59.08	64.34	78.96	46.38	20.02	30.81	24.36	29.30	32.65	38.51	16.40	NC_006834.1	415958	416347	+	390	hypothetical protein		-1.0						-1.0	-1	GI:58580031|GeneID:3263905		YP_199047.1
XOO0409	28.19	37.58	31.89	31.45	27.19	36.48	30.17	30.61	31.76	31.35	25.81	34.41	29.00	27.25	NC_006834.1	416407	417315	-	909	hypothetical protein		-1.0		COG0823	U	TolB	Periplasmic component of the Tol biopolymer transport system	1.0E-10	31165	GI:58580032|GeneID:3263902		YP_199048.1
XOO4712	411.50	369.47	337.41	311.76	294.08	323.28	314.35	474.13	399.83	441.90	398.46	424.12	424.58	417.97	NC_006834.1	417341	418192	+	852	shikimate 5-dehydrogenase		-1.0		COG0169	E	AroE	Shikimate 5-dehydrogenase	2.0E-71	30518	GI:121632027|GeneID:4699405	1.1.1.25	YP_001001388.1
XOO0410	147.38	172.03	127.14	124.03	113.08	150.27	138.20	218.55	134.93	194.87	153.91	185.64	194.24	150.06	NC_006834.1	418182	418580	+	399	hypothetical protein		-1.0						-1.0	-1	GI:58580033|GeneID:3263903		YP_199049.1
XOO0411	1.98	4.38	7.05	36.30	19.43	31.49	6.81	8.68	4.16	11.69	38.08	54.94	37.64	0.00	NC_006834.1	418615	418764	+	150	hypothetical protein		-1.0						-1.0	-1	GI:58580034|GeneID:3263901		YP_199050.1
XOO0412	120.34	119.71	97.47	97.91	105.05	117.29	118.31	112.50	113.25	102.37	104.07	111.90	96.69	93.65	NC_006834.1	419042	421174	+	2133	ATP-dependent DNA helicase DinG		-1.0		COG1199	KL	DinG	Rad3-related DNA helicases	1.0E-102	31392	GI:122879017|GeneID:3263900		YP_199051.6
XOO0413	10.23	7.40	8.62	7.59	7.61	10.09	6.57	9.77	11.25	8.34	11.64	10.40	13.17	8.17	NC_006834.1	421382	421714	+	333	membrane-fusion protein		-1.0						-1.0	-1	GI:58580036|GeneID:3263899		YP_199052.1
XOO0414	19.18	49.42	46.89	35.32	15.04	11.66	24.49	21.07	26.01	19.98	14.19	15.83	16.36	19.09	NC_006834.1	421746	422579	+	834	transposase		-1.0						-1.0	-1	GI:58580037|GeneID:3263898		YP_199053.1
XOO0415	0.00	0.00	0.00	0.00	0.00	0.00	0.00	0.00	0.00	0.00	0.00	0.00	0.00	0.00	NC_006834.1	422628	422762	+	135	transposase		-1.0						-1.0	-1	GI:58580038|GeneID:3263897		YP_199054.1
XOO0416	6.60	6.97	7.05	8.05	8.34	3.28	3.10	4.49	7.62	7.76	8.66	8.55	5.24	3.76	NC_006834.1	422925	423395	+	471	membrane-fusion protein		-1.0		COG1566	V	EmrA	Multidrug resistance efflux pump	4.0E-4	31754	GI:58580039|GeneID:3263896		YP_199055.1
XOO0417	337.74	226.38	300.48	532.57	769.14	818.13	944.46	311.18	287.42	288.57	288.22	312.87	302.64	306.62	NC_006834.1	424086	425609	+	1524	catalase		-1.0		COG0753	P	KatE	Catalase	0.0	31096	GI:58580040|GeneID:3263895		YP_199056.1
XOO0418	63.26	46.18	56.36	94.19	126.08	122.70	160.56	55.36	51.20	49.23	42.33	56.41	50.34	58.35	NC_006834.1	425668	426243	+	576	ankyrin-like protein		-1.0		COG0666	R	Arp	FOG: Ankyrin repeat	4.0E-15	31010	GI:58580041|GeneID:3263894		YP_199057.1
XOO0419	190.25	210.19	153.00	219.51	451.74	483.69	425.31	262.47	173.39	201.37	291.06	368.31	346.88	223.17	NC_006834.1	426964	427188	+	225	hypothetical protein		-1.0						-1.0	-1	GI:58580042|GeneID:3263893		YP_199058.1
XOO0420	11.45	19.83	9.48	18.79	55.71	51.79	34.53	11.79	15.08	10.59	15.28	28.50	27.01	17.75	NC_006834.1	427249	427455	-	207	hypothetical protein		-1.0						-1.0	-1	GI:58580043|GeneID:3265501		YP_199059.1
XOO0421	62.93	176.79	165.10	120.54	87.77	91.48	106.98	59.57	49.22	49.88	51.26	54.88	54.59	49.96	NC_006834.1	427652	428656	+	1005	tRNA-dihydrouridine synthase A		-1.0		COG0042	J	COG0042	tRNA-dihydrouridine synthase	2.0E-76	30391	GI:58580044|GeneID:3263892		YP_199060.1
XOO0422	196.26	1022.21	919.31	578.49	333.38	293.73	336.32	202.46	192.46	195.69	226.12	254.39	238.27	231.71	NC_006834.1	428936	429295	+	360	hypothetical protein		-1.0		COG4775	M	COG4775	Outer membrane protein/protective antigen OMA87	4.0E-4	34388	GI:58580045|GeneID:3263891		YP_199061.1
XOO0423	1131.91	3953.06	4130.80	2991.66	1669.60	1320.42	1377.50	1030.84	983.07	987.40	1154.45	1077.40	1152.76	1166.00	NC_006834.1	429367	430050	+	684	two-component system regulatory protein		-1.0		COG0745	TK	OmpR	Response regulators consisting of a CheY-like receiver domain and a winged-helix DNA-binding domain	1.0E-60	31088	GI:58580046|GeneID:3263890		YP_199062.1
XOO0424	106.80	306.85	340.24	213.74	110.36	140.44	103.95	97.31	94.78	93.10	92.93	92.91	112.72	81.49	NC_006834.1	430080	431495	+	1416	two-component system sensor protein		-1.0		COG0642	T	BaeS	Signal transduction histidine kinase	1.0E-31	30987	GI:58580047|GeneID:3263889		YP_199063.1
XOO0425	70.16	130.81	195.76	149.41	67.87	61.45	54.52	63.90	67.12	62.69	65.07	68.34	66.03	57.20	NC_006834.1	431574	433205	+	1632	hypothetical protein		-1.0		COG5267	S	COG5267	Uncharacterized protein conserved in bacteria	8.0E-56	34864	GI:58580048|GeneID:3263888		YP_199064.1
XOO0426	66.15	96.51	185.42	137.00	53.67	49.41	42.23	74.86	68.82	67.72	75.33	79.30	71.38	73.25	NC_006834.1	433256	434509	+	1254	hypothetical protein		-1.0		COG4102	S	COG4102	Uncharacterized protein conserved in bacteria	4.0E-45	33859	GI:58580049|GeneID:3263887		YP_199065.1
XOO0427	6.06	7.49	14.48	9.63	7.37	6.57	4.13	6.91	5.64	5.98	5.93	5.74	5.09	4.92	NC_006834.1	434662	435297	-	636	hypothetical protein		-1.0		COG3228	S	COG3228	Uncharacterized protein conserved in bacteria	6.0E-48	33041	GI:58580050|GeneID:3265493		YP_199066.1
XOO0428	106.87	130.04	102.53	94.81	94.20	121.22	106.31	106.78	93.70	85.48	78.88	87.73	82.33	78.04	NC_006834.1	436095	437060	+	966	biotin--protein ligase		-1.0		COG0340	H	BirA	Biotin-(acetyl-CoA carboxylase) ligase	2.0E-44	30688	GI:161899023|GeneID:3263886	6.3.4.15	YP_199067.2
XOO0429	83.31	98.89	78.49	69.62	65.19	91.72	81.64	98.19	79.84	89.62	66.61	84.65	71.58	84.56	NC_006834.1	437057	437785	+	729	pantothenate kinase		-1.0		COG1521	K	COG1521	Putative transcriptional regulator, homolog of Bvg accessory factor	2.0E-34	31710	GI:58580052|GeneID:3263885	2.7.1.33	YP_199068.1
XOO0430	57.50	68.51	51.14	52.06	46.47	56.26	53.64	68.22	59.40	60.82	49.69	57.59	57.58	49.75	NC_006834.1	437795	438724	+	930	hypothetical protein		-1.0		COG3147	S	DedD	Uncharacterized protein conserved in bacteria	0.01	32961	GI:122879018|GeneID:3263879		YP_199069.6
XOO4660	0.00	0.00	0.00	0.00	0.00	0.00	0.00	0.00	0.00	0.00	0.00	0.00	0.00	0.00	NC_006834.1	438757	438832	+	76	tRNA-Thr		-1.0						-1.0	-1	GeneID:3263871
XOO0431	73.84	155.33	141.05	108.74	98.76	79.95	102.37	76.35	73.92	71.37	75.46	84.88	61.70	74.01	NC_006834.1	439528	440211	-	684	thymidylate kinase		-1.0		COG0125	F	Tmk	Thymidylate kinase	1.0E-43	30474	GI:58580054|GeneID:3263864	2.7.4.9	YP_199070.1
XOO0432	45.88	59.16	68.12	94.61	165.99	167.62	116.41	42.18	34.68	38.88	60.79	57.38	42.81	21.53	NC_006834.1	440691	440987	-	297	hypothetical protein		-1.0						-1.0	-1	GI:58580055|GeneID:3263863		YP_199071.1
XOO0433	1.23	4.11	5.03	9.32	6.87	6.06	3.04	3.39	1.95	3.05	2.55	2.73	3.20	2.84	NC_006834.1	440994	441233	-	240	hypothetical protein		-1.0		COG2229	R	COG2229	Predicted GTPase	7.0E-13	32410	GI:58580056|GeneID:3263862		YP_199072.1
XOO0434	10.97	15.33	11.63	12.68	12.02	16.29	15.99	12.05	10.40	11.04	9.82	11.79	11.21	7.86	NC_006834.1	441230	441904	-	675	hypothetical protein		-1.0						-1.0	-1	GI:58580057|GeneID:3263861		YP_199073.1
XOO0435	469.93	417.49	375.67	327.34	323.21	370.36	394.61	500.90	515.24	521.34	451.39	476.51	444.15	478.28	NC_006834.1	442136	443149	+	1014	arginase		-1.0		COG0010	E	SpeB	Arginase/agmatinase/formimionoglutamate hydrolase, arginase family	4.0E-53	30360	GI:58580058|GeneID:3263858		YP_199074.1
XOO4713	28.53	70.55	60.39	1084.60	889.96	444.80	18.37	24.10	52.02	59.55	1401.67	1039.74	842.03	46.37	NC_006834.1	443473	443607	+	135	hypothetical protein		-1.0		COG5510	S	COG5510	Predicted small secreted protein	5.0E-5	35069	GI:121632028|GeneID:4699406		YP_001001389.1
XOO0436	148.64	201.09	221.44	216.97	129.40	43.03	34.29	194.08	366.85	305.13	465.66	314.76	246.74	293.16	NC_006834.1	443776	444060	+	285	hypothetical protein		-1.0		COG3237	S	COG3237	Uncharacterized protein conserved in bacteria	1.0E-8	33049	GI:58580059|GeneID:3263857		YP_199075.1
XOO0437	317.25	281.96	259.13	266.88	276.07	247.04	241.32	300.41	299.52	289.48	316.78	289.19	282.59	306.33	NC_006834.1	444229	445518	+	1290	tryptophanyl-tRNA synthetase		-1.0		COG0180	J	TrpS	Tryptophanyl-tRNA synthetase	8.0E-86	30529	GI:58580060|GeneID:3263856	6.1.1.2	YP_199076.1
XOO0438	311.30	362.45	322.33	300.04	286.30	283.81	285.19	335.71	349.93	345.32	361.27	374.47	330.73	342.52	NC_006834.1	445571	446593	+	1023	beta-lactamase-like protein		-1.0		COG0491	R	GloB	Zn-dependent hydrolases, including glyoxylases	6.0E-18	30837	GI:58580061|GeneID:3263854		YP_199077.1
XOO0439	497.71	438.68	335.09	371.74	434.09	502.97	453.54	565.00	549.48	528.23	561.62	569.04	518.39	513.31	NC_006834.1	447032	448708	+	1677	peptidase		-1.0		COG2234	R	Iap	Predicted aminopeptidases	1.0E-49	32415	GI:122879019|GeneID:3262708		YP_199078.6
XOO0440	27.79	36.25	27.66	27.47	23.78	27.07	18.68	31.25	27.90	33.55	35.58	30.18	31.10	25.53	NC_006834.1	449209	449661	-	453	hypothetical protein		-1.0						-1.0	-1	GI:58580063|GeneID:3262707		YP_199079.1
XOO0442	0.91	0.76	0.23	0.45	0.59	0.56	0.45	0.50	0.48	0.90	0.16	0.58	0.42	0.42	NC_006834.1	449981	450628	+	648	hypothetical protein		-1.0		COG0697	GER	RhaT	Permeases of the drug/metabolite transporter (DMT) superfamily	3.0E-4	31041	GI:58580065|GeneID:3262705		YP_199081.1
XOO0443	25.58	38.30	30.56	28.67	30.95	35.58	28.41	28.46	25.41	23.31	23.34	25.14	24.18	18.71	NC_006834.1	450625	451533	+	909	hypothetical protein		-1.0		COG2962	R	RarD	Predicted permeases	2.0E-68	32782	GI:58580066|GeneID:3262704		YP_199082.1
XOO0444	9.64	7.94	7.04	9.75	12.26	13.82	12.19	13.59	9.20	9.90	9.42	12.60	9.06	8.50	NC_006834.1	451613	452749	-	1137	hypothetical protein		-1.0		COG1506	E	DAP2	Dipeptidyl aminopeptidases/acylaminoacyl-peptidases	5.0E-12	31695	GI:58580067|GeneID:3262703		YP_199083.1
XOO0445	12.23	21.90	12.46	16.98	14.48	18.75	10.19	7.23	13.38	13.46	12.95	16.05	13.40	13.82	NC_006834.1	452907	453221	-	315	hypothetical protein		-1.0		COG2826	L	Tra8	Transposase and inactivated derivatives, IS30 family	3.0E-5	32654	GI:58580068|GeneID:3262701		YP_199084.1
XOO0446	142.85	216.18	171.62	167.87	170.40	190.36	173.47	211.43	158.39	189.67	209.56	225.33	198.92	180.67	NC_006834.1	453429	453962	-	534	cytochrome B561		-1.0		COG3038	C	CybB	Cytochrome B561	2.0E-28	32852	GI:58580069|GeneID:3262702		YP_199085.1
XOO0447	334.76	410.38	356.44	339.31	299.78	345.66	349.46	353.83	380.26	365.25	356.75	387.93	355.06	385.67	NC_006834.1	453959	455050	-	1092	catalase		-1.0		COG0753	P	KatE	Catalase	2.0E-32	31096	GI:58580070|GeneID:3262700		YP_199086.1
XOO0448	7.46	11.46	12.58	10.36	7.37	10.74	10.74	11.04	9.38	7.93	10.87	11.25	8.50	5.80	NC_006834.1	455215	455730	+	516	ECF sigma factor		-1.0		COG1595	K	RpoE	DNA-directed RNA polymerase specialized sigma subunit, sigma24 homolog	3.0E-19	31783	GI:58580071|GeneID:3265803		YP_199087.1
XOO0449	24.59	28.79	26.87	22.98	22.22	24.13	22.28	30.46	36.47	33.19	33.06	38.05	26.79	27.65	NC_006834.1	455727	456479	+	753	transmembrane regulator protein prtR		-1.0		COG5662	K	COG5662	Predicted transmembrane transcriptional regulator (anti-sigma factor)	8.0E-11	35221	GI:58580072|GeneID:3262699		YP_199088.1
XOO0450	217.37	186.25	143.71	146.44	148.92	199.84	181.31	238.52	241.99	254.68	234.90	245.95	237.19	216.47	NC_006834.1	456535	457905	-	1371	leucine aminopeptidase		-1.0		COG0260	E	PepB	Leucyl aminopeptidase	1.0E-121	30609	GI:58580073|GeneID:3262697		YP_199089.1
XOO0451	188.06	169.11	122.75	133.45	140.65	157.19	157.14	176.14	195.17	169.92	166.97	183.22	151.21	148.25	NC_006834.1	457946	458683	-	738	hydrolase		-1.0		COG1011	R	COG1011	Predicted hydrolase (HAD superfamily)	3.0E-29	31215	GI:58580074|GeneID:3262698		YP_199090.1
XOO0452	76.09	62.32	57.17	57.17	60.77	45.03	53.74	75.64	81.36	76.70	95.30	85.16	68.96	72.34	NC_006834.1	458815	459984	-	1170	transporter		-1.0		COG0628	R	PerM	Predicted permease	2.0E-35	30973	GI:58580075|GeneID:3262696		YP_199091.1
XOO4657	0.00	0.00	0.00	0.00	0.00	0.00	0.00	0.00	0.00	0.00	0.00	0.00	0.00	0.00	NC_006834.1	460526	460602	-	77	tRNA-Arg		-1.0						-1.0	-1	GeneID:3262695
XOO0453	47.89	61.12	45.63	44.51	41.68	52.08	42.47	62.36	48.90	53.92	48.17	64.72	58.59	46.27	NC_006834.1	461057	461956	+	900	4-hydroxybenzoate octaprenyltransferase		-1.0		COG0382	H	UbiA	4-hydroxybenzoate polyprenyltransferase and related prenyltransferases	1.0E-53	30731	GI:58580076|GeneID:3263592		YP_199092.1
XOO0454	10.52	21.54	20.42	18.46	14.20	17.00	15.54	10.22	11.30	5.99	10.17	10.11	10.48	7.99	NC_006834.1	462236	462967	-	732	competence protein F		-1.0		COG1040	R	ComFC	Predicted amidophosphoribosyltransferases	5.0E-43	31242	GI:58580077|GeneID:3263591		YP_199093.1
XOO0455	572.16	567.20	527.63	536.10	473.27	472.91	470.47	569.65	545.80	552.14	550.25	600.29	558.74	566.39	NC_006834.1	463011	464045	+	1035	biotin synthase		-1.0		COG0502	H	BioB	Biotin synthase and related enzymes	1.0E-122	30848	GI:122879020|GeneID:3263590		YP_199094.6
XOO0456	311.82	318.63	267.40	259.63	251.20	287.77	238.56	339.09	279.40	289.04	267.69	295.37	282.30	249.63	NC_006834.1	464002	465342	+	1341	8-amino-7-oxononanoate synthase		-1.0		COG0156	H	BioF	7-keto-8-aminopelargonate synthetase and related enzymes	1.0E-106	30505	GI:58580079|GeneID:3263589	2.3.1.47	YP_199095.1
XOO0457	52.77	57.40	46.72	51.45	48.06	44.16	35.81	44.75	44.86	37.41	50.66	48.30	40.20	34.44	NC_006834.1	465695	466741	+	1047	transposase		-1.0		COG3415	L	COG3415	Transposase and inactivated derivatives	5.0E-12	33221	GI:58580080|GeneID:3263588		YP_199096.1
XOO0459	104.19	151.07	121.86	121.21	103.78	110.28	102.80	97.78	94.61	89.77	96.12	100.77	85.38	93.22	NC_006834.1	466981	467742	+	762	3-ketoacyl-ACP reductase		-1.0		COG1028	IQR	FabG	Dehydrogenases with different specificities (related to short-chain alcohol dehydrogenases)	5.0E-37	31231	GI:58580082|GeneID:3263587		YP_199098.1
XOO0460	244.86	273.48	246.99	252.68	219.81	197.36	187.22	264.93	281.81	273.22	271.65	291.19	255.14	256.47	NC_006834.1	468271	469893	-	1623	halogenase		-1.0		COG0644	C	FixC	Dehydrogenases (flavoproteins)	2.0E-21	30989	GI:58580083|GeneID:3263586		YP_199099.1
XOO0461	161.10	198.97	149.33	141.23	125.04	152.62	133.10	164.87	156.62	159.31	146.06	167.46	143.29	125.65	NC_006834.1	469890	470711	-	822	dolichyl-phosphate mannose synthase-like protein		-1.0		COG0463	M	WcaA	Glycosyltransferases involved in cell wall biogenesis	8.0E-12	30811	GI:58580084|GeneID:3263585		YP_199100.1
XOO0462	100.85	109.90	89.73	71.22	78.92	80.87	99.70	116.24	95.57	83.27	85.53	90.25	89.79	107.60	NC_006834.1	470708	471481	-	774	hypothetical protein		-1.0						-1.0	-1	GI:58580085|GeneID:3263584		YP_199101.1
XOO0463	162.37	164.61	137.69	114.10	104.84	143.34	133.39	173.69	158.21	172.84	134.35	148.59	163.00	136.96	NC_006834.1	471481	472707	-	1227	3-oxoacyl-ACP synthase		-1.0		COG0304	IQ	FabB	3-oxoacyl-(acyl-carrier-protein) synthase	3.0E-73	30652	GI:58580086|GeneID:3263583	2.3.1.41	YP_199102.1
XOO0464	110.41	168.01	156.57	177.12	151.38	170.54	151.28	119.76	93.92	83.23	104.84	113.15	101.88	71.19	NC_006834.1	472728	473159	+	432	hypothetical protein		-1.0		COG3100	S	COG3100	Uncharacterized protein conserved in bacteria	2.0E-16	32914	GI:58580087|GeneID:3263582		YP_199103.1
XOO0466	46.57	50.56	44.77	52.40	61.10	34.02	39.86	46.75	62.32	60.11	68.45	49.10	44.46	50.00	NC_006834.1	476843	478690	+	1848	hypothetical protein		-1.0		COG3387	G	SGA1	Glucoamylase and related glycosyl hydrolases	1.0E-102	33194	GI:58580089|GeneID:3263580		YP_199105.1
XOO0467	113.34	110.75	88.72	111.62	116.16	74.11	54.15	125.66	189.57	171.04	177.11	131.00	125.78	132.06	NC_006834.1	478687	480483	+	1797	glucose-6-phosphate 1-dehydrogenase		-1.0		COG0364	G	Zwf	Glucose-6-phosphate 1-dehydrogenase	1.0E-167	30713	GI:58580090|GeneID:3263579		YP_199106.1
XOO0468	48.76	64.36	51.70	41.55	28.65	29.91	31.05	46.98	60.13	61.38	29.54	33.07	27.13	45.02	NC_006834.1	481071	482282	+	1212	ISXo8 transposase		-1.0		COG5659	L	COG5659	FOG: Transposase	4.0E-57	35218	GI:58580091|GeneID:3265898		YP_199107.1
XOO0469	33.24	39.11	28.90	34.44	33.32	33.63	28.16	35.62	31.24	32.96	39.56	39.71	32.56	26.72	NC_006834.1	482382	484199	-	1818	glutathione-regulated potassium-efflux system protein		-1.0		COG0475	P	KefB	Kef-type K+ transport systems, membrane components	5.0E-63	30823	GI:58580092|GeneID:3263578		YP_199108.1
XOO0470	327.43	550.49	547.20	421.95	295.53	334.62	330.67	301.95	307.54	329.28	317.29	333.69	395.20	417.58	NC_006834.1	484877	486244	+	1368	Mg++ transporter		-1.0		COG2239	P	MgtE	Mg/Co/Ni transporter MgtE (contains CBS domain)	1.0E-106	32420	GI:58580093|GeneID:3263577		YP_199109.1
XOO0471	49.37	86.51	92.06	92.32	65.53	67.51	63.81	52.38	49.73	50.86	68.01	75.06	72.54	60.18	NC_006834.1	486316	486930	+	615	hypothetical protein		-1.0						-1.0	-1	GI:122879021|GeneID:3265304		YP_199110.6
XOO0472	38.17	55.71	52.78	50.17	40.70	49.50	46.96	43.90	38.60	39.06	37.35	44.80	35.59	30.14	NC_006834.1	487217	489925	+	2709	hypothetical protein		-1.0		COG1042	C	COG1042	Acyl-CoA synthetase (NDP forming)	1.0E-109	31244	GI:58580095|GeneID:3265305		YP_199111.1
XOO0473	291.56	290.67	260.89	258.43	277.02	301.16	311.59	288.91	248.57	275.93	255.31	278.41	255.31	273.33	NC_006834.1	490032	491075	+	1044	hypothetical protein		-1.0		COG2899	S	COG2899	Uncharacterized protein conserved in bacteria	1.0E-117	32724	GI:122879022|GeneID:3265306		YP_199112.6
XOO0474	1101.27	862.06	1080.43	1327.07	1688.43	1486.83	1398.98	1069.88	1112.14	1124.15	1079.11	1054.24	1168.13	1327.11	NC_006834.1	491672	494170	+	2499	ribonucleotide-diphosphate reductase subunit alpha		-1.0		COG0209	F	NrdA	Ribonucleotide reductase, alpha subunit	1.0E-170	73173	GI:161899022|GeneID:3265307	1.17.4.1	YP_199113.2
XOO0475	918.52	658.26	785.71	1010.06	1412.41	1092.13	1080.23	765.76	843.48	793.21	835.22	763.73	794.32	989.94	NC_006834.1	494347	495390	+	1044	ribonucleotide-diphosphate reductase subunit beta		-1.0		COG0208	F	NrdF	Ribonucleotide reductase, beta subunit	6.0E-84	30557	GI:58580098|GeneID:3265309	1.17.4.1	YP_199114.1
XOO0476	97.31	79.24	71.98	105.33	150.31	140.14	98.66	85.44	89.22	75.34	92.92	109.97	101.44	81.49	NC_006834.1	496273	496788	+	516	flavodoxin		-1.0		COG0716	C	FldA	Flavodoxins	3.0E-13	31060	GI:58580099|GeneID:3265310		YP_199115.1
XOO0477	141.78	125.04	132.98	225.97	325.95	348.10	244.02	168.66	120.74	130.51	189.98	176.40	182.87	152.72	NC_006834.1	496760	497086	+	327	thioredoxin		-1.0		COG4232	OC	COG4232	Thiol:disulfide interchange protein	5.0E-5	33957	GI:58580100|GeneID:3265312		YP_199116.1
XOO4716	1.12	0.62	1.14	1.47	1.92	0.34	1.66	1.23	1.18	1.66	1.16	1.06	1.45	2.06	NC_006834.1	497300	497563	+	264	IS1404 transposase		-1.0						-1.0	-1	GI:121632029|GeneID:4699408		YP_001001390.1
XOO0478	33.62	38.43	35.64	40.78	44.30	65.26	44.04	31.32	31.78	29.76	24.18	30.93	34.32	24.95	NC_006834.1	497416	498402	+	987	IS1404 transposase		-1.0		COG2801	L	Tra5	Transposase and inactivated derivatives	3.0E-7	32633	GI:58580101|GeneID:3265311		YP_199117.1
XOO0481	6.00	8.29	6.62	11.58	11.11	11.57	8.69	6.06	5.16	5.68	5.32	6.74	5.89	3.15	NC_006834.1	498914	500122	+	1209	beta-ketoadipyl CoA thiolase		-1.0		COG0183	I	PaaJ	Acetyl-CoA acetyltransferase	8.0E-80	30532	GI:58580104|GeneID:3265314		YP_199120.1
XOO0482	6.91	11.26	10.77	10.54	10.43	8.97	8.60	8.70	7.92	9.02	9.10	11.18	9.62	7.84	NC_006834.1	500201	500929	+	729	protocatechuate 3,4-dioxygenase subunit beta		-1.0		COG3485	Q	PcaH	Protocatechuate 3,4-dioxygenase beta subunit	7.0E-51	33288	GI:58580105|GeneID:3265318		YP_199121.1
XOO0483	3.94	5.53	4.82	5.00	5.62	8.22	4.14	6.63	3.32	4.67	2.89	6.31	4.67	5.07	NC_006834.1	500934	501497	+	564	protocatechuate 3,4-dioxygenase subunit alpha		-1.0		COG3485	Q	PcaH	Protocatechuate 3,4-dioxygenase beta subunit	7.0E-36	33288	GI:58580106|GeneID:3265316		YP_199122.1
XOO0484	90.75	72.13	65.89	58.81	43.24	56.82	50.70	106.38	114.68	108.45	91.71	105.09	94.12	82.69	NC_006834.1	501944	503350	+	1407	3-carboxy-cis,cis-muconate cycloisomerase		-1.0		COG0015	F	PurB	Adenylosuccinate lyase	1.0E-102	30365	GI:58580107|GeneID:3265322	5.5.1.2	YP_199123.1
XOO0485	62.43	41.73	38.95	38.87	36.58	32.49	29.62	75.01	69.56	79.52	77.00	88.02	71.89	59.96	NC_006834.1	503361	504143	+	783	b-ketoadipate enol-lactone hydrolase		-1.0		COG0596	R	MhpC	Predicted hydrolases or acyltransferases (alpha/beta hydrolase superfamily)	2.0E-18	30941	GI:58580108|GeneID:3265317		YP_199124.1
XOO0486	56.97	44.79	47.16	48.73	44.02	33.25	29.24	69.40	84.75	76.31	91.78	102.81	83.81	75.81	NC_006834.1	504154	504582	+	429	4-carboxymuconolactone decarboxylase		-1.0		COG0599	S	COG0599	Uncharacterized homolog of gamma-carboxymuconolactone decarboxylase subunit	1.0E-21	30944	GI:58580109|GeneID:3265321		YP_199125.1
XOO0487	6.88	9.19	7.01	6.71	4.98	5.41	4.34	9.49	7.62	8.70	9.35	9.59	6.79	5.83	NC_006834.1	504853	505692	+	840	hydrolase		-1.0		COG2267	I	PldB	Lysophospholipase	1.0E-15	32448	GI:58580110|GeneID:3265320		YP_199126.1
XOO0488	16.97	35.19	24.27	24.74	20.56	24.60	23.66	20.09	19.97	18.92	17.46	22.99	16.56	16.61	NC_006834.1	506040	506711	-	672	transcriptional regulator		-1.0		COG1414	K	IclR	Transcriptional regulator	3.0E-42	31604	GI:58580111|GeneID:3265319		YP_199127.1
XOO0489	319.81	555.00	499.59	432.71	342.08	307.88	297.85	268.69	290.17	273.81	309.94	291.03	285.89	262.35	NC_006834.1	507049	507909	+	861	hypothetical protein		-1.0		COG1718	TD	RIO1	Serine/threonine protein kinase involved in cell cycle control	4.0E-38	31904	GI:58580112|GeneID:3265323		YP_199128.1
XOO0490	21.60	36.61	29.57	30.79	29.31	25.55	26.74	20.00	22.76	19.79	18.70	22.63	19.41	19.28	NC_006834.1	508139	508618	+	480	hypothetical protein		-1.0		COG2826	L	Tra8	Transposase and inactivated derivatives, IS30 family	4.0E-18	32654	GI:58580113|GeneID:3265325		YP_199129.1
XOO0491	184.21	161.57	139.88	120.58	109.55	140.23	130.11	203.64	193.36	201.76	189.13	216.88	219.05	214.91	NC_006834.1	508877	509746	-	870	oxidoreductase		-1.0		COG4221	R	COG4221	Short-chain alcohol dehydrogenase of unknown specificity	7.0E-79	33946	GI:58580114|GeneID:3265324		YP_199130.1
XOO0492	92.38	98.17	69.48	69.21	52.87	91.82	86.27	103.91	93.63	100.27	83.36	94.85	92.17	64.67	NC_006834.1	509727	510191	-	465	hypothetical protein		-1.0						-1.0	-1	GI:58580115|GeneID:3265328		YP_199131.1
XOO0493	366.94	370.50	335.52	239.98	192.26	301.99	317.22	366.51	373.49	348.65	253.75	286.54	358.56	385.40	NC_006834.1	510198	511079	-	882	hypothetical protein		-1.0		COG3087	D	FtsN	Cell division protein	7.0E-19	32901	GI:58580116|GeneID:3265327		YP_199132.1
XOO0494	716.96	720.75	627.43	539.92	514.16	540.96	573.63	684.43	671.29	651.89	622.87	629.49	627.94	679.54	NC_006834.1	511259	513031	-	1773	arginyl-tRNA synthetase		-1.0		COG0018	J	ArgS	Arginyl-tRNA synthetase	1.0E-158	30368	GI:58580117|GeneID:3265326	6.1.1.19	YP_199133.1
XOO0495	3.04	4.71	4.54	5.58	4.16	6.83	3.39	3.33	2.13	3.39	3.62	4.61	3.15	2.97	NC_006834.1	513035	513766	-	732	DNA repair protein RadC		-1.0		COG2003	L	RadC	DNA repair proteins	2.0E-71	32186	GI:58580118|GeneID:3265330		YP_199134.1
XOO0496	273.12	240.84	224.52	199.94	173.65	196.72	214.64	265.66	271.47	270.99	218.26	248.68	242.97	283.25	NC_006834.1	513809	515083	+	1275	bifunctional phosphopantothenoylcysteine decarboxylase/phosphopantothenate synthase		-1.0		COG0452	H	Dfp	Phosphopantothenoylcysteine synthetase/decarboxylase	1.0E-112	30801	GI:58580119|GeneID:3265331	4.1.1.36|6.3.2.5	YP_199135.1
XOO0497	189.27	186.67	165.18	167.65	154.09	178.58	168.94	210.31	195.73	218.30	201.62	226.30	218.42	200.63	NC_006834.1	515080	515547	+	468	deoxyuridine 5'-triphosphate nucleotidohydrolase		-1.0		COG0756	F	Dut	dUTPase	7.0E-46	31099	GI:58580120|GeneID:3265333	3.6.1.23	YP_199136.1
XOO0498	316.31	311.24	216.89	183.58	173.89	209.04	202.66	360.13	332.01	337.57	318.90	338.04	341.27	334.39	NC_006834.1	516515	517909	+	1395	phosphomannomutase		-1.0		COG1109	G	{ManB}	Phosphomannomutase	1.0E-104	31306	GI:122879023|GeneID:3265334		YP_199137.6
XOO0499	36.52	58.16	46.92	44.90	42.47	40.38	44.07	40.67	36.03	30.45	40.73	49.58	37.30	34.02	NC_006834.1	518017	518592	-	576	hypothetical protein		-1.0						-1.0	-1	GI:58580122|GeneID:3265335		YP_199138.1
XOO0500	76.23	151.25	116.11	71.92	47.80	64.28	47.35	49.47	59.77	44.45	54.58	40.52	67.31	49.34	NC_006834.1	518983	519324	-	342	hypothetical protein		-1.0		COG3952	S	COG3952	Predicted membrane protein	4.0E-25	33733	GI:58580123|GeneID:3265336		YP_199139.1
XOO0501	153.44	312.75	246.58	177.70	117.94	108.63	125.45	124.99	131.88	118.08	117.05	131.35	113.42	123.09	NC_006834.1	519324	520130	-	807	dolichol-phosphate mannosyltransferase		-1.0		COG0463	M	WcaA	Glycosyltransferases involved in cell wall biogenesis	2.0E-18	30811	GI:58580124|GeneID:3262816		YP_199140.1
XOO0502	74.70	69.65	54.56	53.83	45.18	64.07	52.85	66.33	69.05	60.86	69.68	72.11	87.06	66.40	NC_006834.1	520401	521435	-	1035	nucleotide sugar epimerase		-1.0		COG0451	MG	WcaG	Nucleoside-diphosphate-sugar epimerases	2.0E-53	30800	GI:58580125|GeneID:3265337		YP_199141.1
XOO0503	32.60	35.61	23.45	22.65	25.43	27.64	19.83	35.28	28.28	19.87	30.37	39.09	27.49	21.58	NC_006834.1	521572	521880	-	309	mitomycin resistance protein		-1.0						-1.0	-1	GI:58580126|GeneID:3263500		YP_199142.1
XOO0504	247.03	272.10	202.61	201.87	187.92	258.95	187.60	239.83	222.50	221.90	222.55	224.53	248.35	216.70	NC_006834.1	521916	522845	-	930	chromosome partitioning protein		-1.0		COG1475	K	Spo0J	Predicted transcriptional regulators	6.0E-32	31664	GI:58580127|GeneID:3265338		YP_199143.1
XOO0505	209.75	230.27	179.74	175.93	181.21	205.02	204.74	166.15	177.95	160.62	169.25	182.35	177.00	170.01	NC_006834.1	522845	523642	-	798	chromosome partitioning protein		-1.0		COG1192	D	Soj	ATPases involved in chromosome partitioning	3.0E-60	31385	GI:58580128|GeneID:3265339		YP_199144.1
XOO0506	359.16	411.25	325.12	301.86	280.20	373.29	332.20	362.81	393.35	353.32	353.12	403.56	381.81	387.16	NC_006834.1	523756	524433	-	678	hypothetical protein		-1.0						-1.0	-1	GI:58580129|GeneID:3265341		YP_199145.1
XOO0508	136.68	148.29	141.37	165.72	163.41	179.76	167.98	127.19	121.53	131.98	120.71	131.80	124.32	120.82	NC_006834.1	524459	525118	-	660	orotate phosphoribosyltransferase		-1.0		COG0461	F	PyrE	Orotate phosphoribosyltransferase	4.0E-46	30809	GI:161899021|GeneID:3265342	2.4.2.10	YP_199147.2
XOO0509	141.39	160.00	146.93	173.26	163.22	150.67	147.75	140.69	135.50	131.51	149.21	168.73	144.31	143.37	NC_006834.1	525189	526046	+	858	exodeoxyribonuclease III		-1.0		COG0708	L	XthA	Exonuclease III	1.0E-77	31052	GI:58580132|GeneID:3265343		YP_199148.1
XOO0510	51.89	54.23	43.92	53.04	50.36	51.87	44.80	49.21	46.72	49.73	53.21	54.98	54.47	38.11	NC_006834.1	526366	527661	+	1296	signal transducer		-1.0		COG2271	G	UhpC	Sugar phosphate permease	0.0040	32452	GI:58580133|GeneID:3265346		YP_199149.1
XOO0511	97.45	145.49	113.90	160.76	146.75	116.74	93.41	124.87	138.94	117.95	227.73	280.51	181.98	124.74	NC_006834.1	527720	527947	+	228	hypothetical protein		-1.0						-1.0	-1	GI:58580134|GeneID:3265348		YP_199150.1
XOO0512	54.34	79.93	70.17	64.82	56.89	65.13	58.02	52.22	37.29	51.04	44.89	57.64	48.04	40.32	NC_006834.1	527985	529118	-	1134	anhydro-N-acetylmuramic acid kinase		-1.0		COG2377	O	COG2377	Predicted molecular chaperone distantly related to HSP70-fold metalloproteases	1.0E-107	32524	GI:58580135|GeneID:3265347		YP_199151.1
XOO0513	166.81	230.52	174.60	184.58	160.32	174.01	171.06	176.45	164.85	169.33	157.15	169.26	162.46	128.60	NC_006834.1	529489	530907	-	1419	hypothetical protein		-1.0		COG0739	M	NlpD	Membrane proteins related to metalloendopeptidases	2.0E-39	31082	GI:58580136|GeneID:3265349		YP_199152.1
XOO4692	0.00	0.00	0.00	0.00	0.00	0.00	0.00	0.00	0.00	0.00	0.00	0.00	0.00	0.00	NC_006834.1	533015	534561	+	1547	16S ribosomal RNA		-1.0						-1.0	-1	GeneID:3265355
XOO4661	0.00	0.00	0.00	0.00	0.00	0.00	0.00	0.00	0.00	0.00	0.00	0.00	0.00	0.00	NC_006834.1	534655	534730	+	76	tRNA-Ala		-1.0						-1.0	-1	GeneID:3265356
XOO4662	0.00	0.00	0.00	0.00	0.00	0.00	0.00	0.00	0.00	0.00	0.00	0.00	0.00	0.00	NC_006834.1	534750	534826	+	77	tRNA-Ile		-1.0						-1.0	-1	GeneID:3264324
XOO4693	0.00	0.00	0.00	0.00	0.00	0.00	0.00	0.00	0.00	0.00	0.00	0.00	0.00	0.00	NC_006834.1	535054	537936	+	2883	23S ribosomal RNA		-1.0						-1.0	-1	GeneID:3265449
XOO4694	0.00	0.00	0.00	0.00	0.00	0.00	0.00	0.00	0.00	0.00	0.00	0.00	0.00	0.00	NC_006834.1	538108	538224	+	117	5S ribosomal RNA		-1.0						-1.0	-1	GeneID:3264342
XOO0516	2.80	6.89	5.38	5.10	6.38	4.19	6.12	4.09	1.64	2.45	3.64	1.96	1.61	1.43	NC_006834.1	538321	538797	-	477	IS1404 transposase		-1.0		COG2801	L	Tra5	Transposase and inactivated derivatives	4.0E-6	32633	GI:58580139|GeneID:3263673		YP_199155.1
XOO4717	13.47	6.84	7.44	7.37	5.28	6.54	13.26	9.24	10.64	8.30	6.57	5.32	5.61	11.86	NC_006834.1	539160	539423	-	264	IS1404 transposase		-1.0						-1.0	-1	GI:121632030|GeneID:4699409		YP_001001391.1
XOO0519	49.25	55.09	48.82	51.10	51.08	58.12	48.31	52.33	49.59	49.92	52.90	58.90	46.29	36.99	NC_006834.1	539918	542227	-	2310	two-component system sensor protein		-1.0		COG0642	T	BaeS	Signal transduction histidine kinase	2.0E-45	30987	GI:58580142|GeneID:3263670		YP_199158.1
XOO0520	189.55	222.27	198.83	203.39	198.88	206.20	208.79	217.10	208.41	208.15	193.58	215.42	201.63	207.88	NC_006834.1	542228	544054	-	1827	two-component system regulatory protein		-1.0		COG2200	T	Rtn	FOG: EAL domain	2.0E-31	32382	GI:122879024|GeneID:3263669		YP_199159.6
XOO0521	179.15	220.20	186.77	187.17	159.68	181.97	176.88	208.96	190.65	165.15	179.68	199.59	203.90	195.38	NC_006834.1	544237	544890	-	654	hypothetical protein		-1.0						-1.0	-1	GI:58580144|GeneID:3263668		YP_199160.1
XOO0522	42.55	79.44	66.49	69.03	61.82	67.21	56.73	44.97	36.79	42.98	39.95	45.30	47.68	39.64	NC_006834.1	545004	545741	+	738	hypothetical protein		-1.0						-1.0	-1	GI:122879025|GeneID:3263667		YP_199161.6
XOO0523	48.72	74.90	58.27	66.95	65.04	66.54	44.79	35.68	52.70	51.92	62.19	70.64	59.62	48.34	NC_006834.1	545745	545972	+	228	hypothetical protein		-1.0		COG1664	M	CcmA	Integral membrane protein CcmA involved in cell shape determination	1.0E-8	31850	GI:58580146|GeneID:3265519		YP_199162.1
XOO0524	7.05	7.82	5.75	8.80	8.45	12.98	4.17	6.97	7.43	3.48	4.37	8.92	9.92	7.13	NC_006834.1	545985	546194	+	210	hypothetical protein		-1.0		COG1664	M	CcmA	Integral membrane protein CcmA involved in cell shape determination	5.0E-6	31850	GI:58580147|GeneID:3263664		YP_199163.1
XOO0525	191.81	217.37	202.76	172.07	186.91	212.19	193.45	214.19	183.74	202.23	292.82	328.07	292.84	204.93	NC_006834.1	546237	546653	+	417	iron-sulfur cluster insertion protein ErpA		-1.0		COG0316	S	IscA	Uncharacterized conserved protein	3.0E-38	30664	GI:58580148|GeneID:3263661		YP_199164.1
XOO0526	614.82	426.26	511.93	570.30	536.47	451.75	434.11	639.34	693.75	693.63	712.37	699.26	700.58	649.18	NC_006834.1	547535	548860	+	1326	hypothetical protein		-1.0		COG1506	E	DAP2	Dipeptidyl aminopeptidases/acylaminoacyl-peptidases	6.0E-4	31695	GI:58580149|GeneID:3263660		YP_199165.1
XOO0527	134.82	243.28	219.44	203.94	154.61	169.05	149.15	151.73	124.00	126.47	131.32	151.13	134.16	104.77	NC_006834.1	549167	550057	+	891	NADH pyrophosphatase		-1.0		COG2816	L	NPY1	NTP pyrophosphohydrolases containing a Zn-finger, probably nucleic-acid-binding	2.0E-57	32645	GI:122879026|GeneID:3263675		YP_199166.6
XOO0528	37.07	77.04	58.29	62.85	53.34	52.61	42.90	54.96	42.91	58.73	55.64	60.75	52.96	34.82	NC_006834.1	550131	551021	+	891	hypothetical protein		-1.0		COG3725	V	AmpE	Membrane protein required for beta-lactamase induction	1.0E-45	33520	GI:58580151|GeneID:3263710		YP_199167.1
XOO0529	156.67	184.04	195.37	244.72	253.80	188.84	172.68	179.34	149.09	161.50	184.74	161.72	164.86	157.51	NC_006834.1	551753	552133	-	381	hypothetical protein		-1.0						-1.0	-1	GI:58580152|GeneID:3263709		YP_199168.1
XOO0530	26.50	33.82	27.17	28.06	24.71	25.13	19.65	30.37	28.40	29.79	29.92	35.30	27.13	22.01	NC_006834.1	552594	554516	-	1923	2-acylglycerophosphoethanolamineacyltransferase		-1.0		COG0204	I	PlsC	1-acyl-sn-glycerol-3-phosphate acyltransferase	1.0E-21	30553	GI:58580153|GeneID:3263708		YP_199169.1
XOO0535	19.47	24.48	19.84	20.55	20.95	25.19	19.96	19.91	20.79	19.47	19.72	22.59	18.39	11.92	NC_006834.1	556908	559121	-	2214	hypothetical protein		-1.0		COG1289	S	COG1289	Predicted membrane protein	1.0E-86	31480	GI:58580158|GeneID:3263703		YP_199174.1
XOO0536	219.95	164.35	167.67	186.55	211.33	164.11	148.32	186.12	213.43	195.12	220.42	199.12	188.80	187.48	NC_006834.1	559925	561118	-	1194	hypothetical protein		-1.0		COG4637	R	COG4637	Predicted ATPase	2.0E-81	34256	GI:58580159|GeneID:3263702		YP_199175.1
XOO0537	181.76	137.10	142.09	118.63	117.99	145.77	172.22	187.41	169.36	192.27	151.91	188.00	154.74	179.75	NC_006834.1	561271	562560	-	1290	phosphoribosylamine--glycine ligase		-1.0		COG0151	F	PurD	Phosphoribosylamine-glycine ligase	1.0E-172	30500	GI:58580160|GeneID:3262487	6.3.4.13	YP_199176.1
XOO0538	354.72	216.96	219.27	272.40	347.29	257.02	247.02	303.13	359.95	309.22	423.22	342.59	329.88	319.27	NC_006834.1	563195	564430	-	1236	ATPase		-1.0		COG4637	R	COG4637	Predicted ATPase	1.0E-45	34256	GI:58580161|GeneID:3263701		YP_199177.1
XOO0539	269.50	237.71	225.71	226.37	238.03	312.91	335.31	285.73	266.39	280.68	246.20	274.53	283.01	279.54	NC_006834.1	564480	566063	-	1584	bifunctionalphosphoribosylaminoimidazolecarboxamideformyltransferase/IMP cyclohydrolase		-1.0		COG0138	F	PurH	AICAR transformylase/IMP cyclohydrolase PurH (only IMP cyclohydrolase domain in Aful)	0.0	30487	GI:58580162|GeneID:3263700	2.1.2.3|3.5.4.10	YP_199178.1
XOO4718	8.98	20.73	14.49	21.12	21.12	18.35	13.26	8.22	6.31	12.55	9.27	10.88	8.03	9.62	NC_006834.1	566169	566366	-	198	hypothetical protein		-1.0						-1.0	-1	GI:121632031|GeneID:4699410		YP_001001392.1
XOO0542	9.21	15.11	6.76	11.61	15.13	11.53	7.62	7.29	7.76	8.73	9.90	13.98	9.82	6.77	NC_006834.1	566881	567282	+	402	hypothetical protein		-1.0		COG2267	I	PldB	Lysophospholipase	5.0E-12	32448	GI:58580165|GeneID:3263697		YP_199181.1
XOO0543	1.08	2.52	3.05	5.02	3.89	4.18	3.53	2.36	1.64	1.53	1.40	1.89	2.04	1.54	NC_006834.1	567363	568601	+	1239	hypothetical protein		-1.0						-1.0	-1	GI:58580166|GeneID:3263696		YP_199182.1
XOO0544	4.46	8.64	7.19	6.09	6.99	7.74	9.87	6.12	3.52	2.20	6.90	6.10	4.12	1.71	NC_006834.1	568598	568996	+	399	hypothetical protein		-1.0						-1.0	-1	GI:58580167|GeneID:3263694		YP_199183.1
XOO0545	0.00	0.00	0.00	0.00	0.00	0.00	0.00	0.00	0.00	0.00	0.00	0.00	0.00	0.00	NC_006834.1	568993	569127	-	135	transposase		-1.0						-1.0	-1	GI:58580168|GeneID:3263808		YP_199184.1
XOO0546	14.74	53.95	43.45	31.01	32.82	27.78	26.94	18.53	18.34	18.40	16.27	16.95	15.90	21.54	NC_006834.1	569176	570009	-	834	transposase		-1.0						-1.0	-1	GI:58580169|GeneID:3263807		YP_199185.1
XOO0547	149.73	185.04	163.02	328.31	466.53	335.07	221.98	130.86	125.52	120.74	255.39	242.24	219.64	129.67	NC_006834.1	570041	570316	-	276	ISXo8 transposase		-1.0		COG5659	L	COG5659	FOG: Transposase	9.0E-5	35218	GI:58580170|GeneID:3263797		YP_199186.1
XOO0548	272.91	292.93	268.23	324.44	360.71	336.42	254.88	173.42	171.48	141.34	168.89	120.39	134.72	126.61	NC_006834.1	570643	570915	-	273	Fis family transcriptional regulator		-1.0		COG2901	KL	Fis	Factor for inversion stimulation Fis, transcriptional activator	7.0E-31	32726	GI:58580171|GeneID:3263794		YP_199187.1
XOO0549	41.45	55.94	53.51	43.13	35.15	44.80	51.94	43.15	45.82	44.81	33.26	41.85	45.79	44.15	NC_006834.1	571022	572254	-	1233	hypothetical protein		-1.0						-1.0	-1	GI:122879027|GeneID:3263793		YP_199188.6
XOO0550	58.39	78.63	87.07	75.36	61.36	86.04	59.43	52.94	44.59	59.16	46.69	58.22	57.42	49.32	NC_006834.1	572578	572955	-	378	PbsX family transcriptional regulator		-1.0		COG1396	K	HipB	Predicted transcriptional regulators	3.0E-5	31586	GI:58580173|GeneID:3263792		YP_199189.1
XOO0551	5.46	15.27	13.24	10.23	12.23	15.46	10.49	11.70	6.02	5.90	6.98	9.36	7.12	7.88	NC_006834.1	573045	573614	+	570	hypothetical protein		-1.0						-1.0	-1	GI:58580174|GeneID:3263791		YP_199190.1
XOO0552	178.78	207.97	179.19	169.06	146.38	163.65	155.17	184.97	187.53	176.88	157.99	168.39	155.12	165.83	NC_006834.1	573761	574702	-	942	50S ribosomal protein L11 methyltransferase		-1.0		COG2264	J	PrmA	Ribosomal protein L11 methylase	2.0E-67	32445	GI:161899020|GeneID:3263790		YP_199191.2
XOO0554	22.63	30.63	20.07	21.22	19.11	21.81	19.68	19.69	17.96	18.27	24.29	29.17	21.75	18.36	NC_006834.1	576070	576573	+	504	hypothetical protein		-1.0						-1.0	-1	GI:58580177|GeneID:3263788		YP_199193.1
XOO0555	57.06	48.46	40.01	36.13	43.28	46.17	36.27	68.45	52.87	65.09	56.58	70.87	54.81	50.56	NC_006834.1	576570	576935	+	366	hypothetical protein		-1.0						-1.0	-1	GI:58580178|GeneID:3263787		YP_199194.1
XOO0556	824.52	366.83	284.86	298.50	286.54	289.33	295.38	818.79	820.74	816.67	819.12	837.96	779.47	795.17	NC_006834.1	577074	578441	-	1368	acetyl-CoA carboxylase biotin carboxylase subunit		-1.0		COG0439	I	AccC	Biotin carboxylase	1.0E-180	30788	GI:58580179|GeneID:3263786	6.4.1.2	YP_199195.1
XOO0557	601.30	231.85	231.51	238.20	218.77	235.98	201.10	537.65	527.97	543.56	513.20	562.50	497.72	447.11	NC_006834.1	578477	578896	-	420	hypothetical protein		-1.0						-1.0	-1	GI:58580180|GeneID:3263785		YP_199196.1
XOO0558	774.74	338.90	305.38	257.07	256.86	365.24	320.27	818.13	859.56	825.21	707.55	758.17	916.99	842.50	NC_006834.1	578917	579402	-	486	acetyl-CoA carboxylase biotin carboxyl carrier protein subunit		-1.0		COG0511	I	AccB	Biotin carboxyl carrier protein	7.0E-25	30857	GI:58580181|GeneID:3263784	6.4.1.2	YP_199197.1
XOO0561	98.68	96.14	76.19	82.67	96.45	111.63	114.96	117.34	102.85	103.13	100.80	116.18	104.61	103.78	NC_006834.1	580785	583148	-	2364	C-type cytochrome biogenesis protein (copper tolerance)		-1.0		COG4232	OC	COG4232	Thiol:disulfide interchange protein	1.0E-120	33957	GI:58580184|GeneID:3263781		YP_199200.1
XOO0562	36.30	27.81	29.65	19.97	28.09	43.54	46.26	20.81	28.40	17.91	17.09	15.02	24.39	17.90	NC_006834.1	583115	583669	-	555	divalent cation tolerance protein		-1.0		COG1324	P	CutA	Uncharacterized protein involved in tolerance to divalent cations	6.0E-33	31515	GI:58580185|GeneID:3263780		YP_199201.1
XOO0563	0.15	0.16	0.00	0.00	0.13	0.09	0.14	0.16	0.46	0.00	0.00	0.09	0.05	0.27	NC_006834.1	583632	584648	-	1017	transposase		-1.0						-1.0	-1	GI:58580186|GeneID:3263779		YP_199202.1
XOO0564	32.45	28.73	18.78	29.46	27.58	29.62	30.17	26.70	11.96	27.90	27.66	16.86	22.43	19.78	NC_006834.1	585064	586446	-	1383	ISXo8 transposase		-1.0		COG5659	L	COG5659	FOG: Transposase	3.0E-62	35218	GI:122879028|GeneID:3263778		YP_199203.6
XOO0566	10.05	14.00	12.87	12.81	11.54	13.20	11.31	10.40	9.07	9.35	10.28	9.44	10.62	8.97	NC_006834.1	586913	587428	-	516	hypothetical protein		-1.0		COG3547	L	COG3547	Transposase and inactivated derivatives	1.0E-5	33349	GI:58580189|GeneID:3263776		YP_199205.1
XOO0567	46.18	67.52	55.29	49.90	45.38	56.35	49.54	47.57	45.14	42.54	39.92	49.62	46.92	43.77	NC_006834.1	587831	590053	-	2223	primosome assembly protein PriA		-1.0		COG1198	L	PriA	Primosomal protein N' (replication factor Y) - superfamily II helicase	0.0	31391	GI:58580190|GeneID:3263775		YP_199206.1
XOO0568	257.70	308.90	253.11	222.50	227.28	315.65	265.45	274.00	209.59	229.20	206.40	248.24	237.56	212.07	NC_006834.1	590519	591544	+	1026	hypothetical protein		-1.0						-1.0	-1	GI:122879029|GeneID:3263774		YP_199207.6
XOO0569	134.63	169.53	138.63	147.19	149.42	156.59	128.54	146.12	133.41	134.43	139.16	151.59	124.76	119.91	NC_006834.1	591483	592130	+	648	hypothetical protein		-1.0						-1.0	-1	GI:58580192|GeneID:3263773		YP_199208.1
XOO0570	19.26	13.98	16.78	12.99	13.18	17.07	18.62	19.23	16.05	15.20	15.19	20.59	14.51	14.96	NC_006834.1	592461	593306	-	846	hypothetical protein		-1.0						-1.0	-1	GI:58580193|GeneID:3263772		YP_199209.1
XOO0572	51.30	49.29	40.85	45.04	48.19	57.48	47.47	42.96	41.32	41.02	40.55	44.19	37.53	32.30	NC_006834.1	593806	595191	+	1386	multidrug efflux protein		-1.0		COG0534	V	NorM	Na+-driven multidrug efflux pump	2.0E-63	30880	GI:58580195|GeneID:3263770		YP_199211.1
XOO0573	570.91	551.20	552.50	525.94	478.89	495.33	475.97	638.02	594.83	608.34	558.48	582.56	583.07	575.56	NC_006834.1	595249	597177	+	1929	endopeptidase IV		-1.0		COG0616	OU	SppA	Periplasmic serine proteases (ClpP class)	2.0E-62	30961	GI:58580196|GeneID:3263769		YP_199212.1
XOO0574	212.58	205.26	186.63	212.91	190.10	250.24	157.36	219.18	233.35	221.26	273.91	264.88	264.66	216.08	NC_006834.1	597363	597578	-	216	hypothetical protein		-1.0						-1.0	-1	GI:58580197|GeneID:3263768		YP_199213.1
XOO0575	168.08	183.43	156.87	141.36	136.77	151.19	178.12	161.54	172.47	164.81	159.40	171.67	164.10	174.84	NC_006834.1	597616	598461	+	846	tropinone reductase		-1.0		COG1028	IQR	FabG	Dehydrogenases with different specificities (related to short-chain alcohol dehydrogenases)	4.0E-48	31231	GI:58580198|GeneID:3263767		YP_199214.1
XOO0576	54.55	109.95	94.06	84.63	59.03	58.58	63.49	72.46	75.64	60.42	70.08	85.05	76.59	66.55	NC_006834.1	598623	599309	-	687	hypothetical protein		-1.0						-1.0	-1	GI:58580199|GeneID:3263766		YP_199215.1
XOO0577	74.15	139.05	123.43	88.24	63.00	66.30	79.85	98.18	105.49	91.45	90.79	107.55	92.76	84.67	NC_006834.1	599294	600148	-	855	hypothetical protein		-1.0						-1.0	-1	GI:58580200|GeneID:3263763		YP_199216.1
XOO0578	107.41	158.97	150.18	117.74	96.40	109.05	94.41	139.04	110.40	107.80	106.71	129.17	109.42	102.30	NC_006834.1	600291	600854	-	564	hypothetical protein		-1.0		COG0009	J	SUA5	Putative translation factor (SUA5)	1.0E-41	30359	GI:58580201|GeneID:3263762		YP_199217.1
XOO0579	328.03	418.00	394.68	347.52	284.23	278.87	247.98	293.01	307.91	296.30	293.63	286.63	297.24	273.24	NC_006834.1	600865	603357	-	2493	DNA topoisomerase I		-1.0		COG0550	L	TopA	Topoisomerase IA	0.0	30896	GI:58580202|GeneID:3263850		YP_199218.1
XOO0580	149.75	169.23	137.36	126.89	98.11	108.23	115.33	178.00	180.16	180.09	170.09	183.97	174.79	175.89	NC_006834.1	603540	604814	-	1275	hypothetical protein		-1.0		COG1714	S	COG1714	Predicted membrane protein/domain	3.0E-9	31900	GI:58580203|GeneID:3263830		YP_199219.1
XOO0581	21.58	30.82	20.88	22.81	22.84	21.09	18.37	32.94	24.66	20.57	33.25	40.69	24.90	16.80	NC_006834.1	604856	605260	-	405	fimbrial protein		-1.0		COG4969	NU	PilA	Tfp pilus assembly protein, major pilin PilA	6.0E-8	34576	GI:122879030|GeneID:3263829		YP_199220.6
XOO0582	210.93	261.21	243.35	305.01	301.06	235.54	205.89	248.15	243.62	255.62	324.10	385.22	290.24	217.03	NC_006834.1	605619	606092	-	474	hypothetical protein		-1.0		COG2922	S	Smg	Uncharacterized protein conserved in bacteria	1.0E-51	32746	GI:58580205|GeneID:3263828		YP_199221.1
XOO0583	12.96	17.67	11.10	14.63	14.19	15.74	11.87	17.79	14.75	10.87	13.39	15.40	12.28	11.79	NC_006834.1	606135	607277	-	1143	DNA processing protein DprA		-1.0		COG0758	LU	Smf	Predicted Rossmann fold nucleotide-binding protein involved in DNA uptake	1.0E-86	31101	GI:58580206|GeneID:3263827		YP_199222.1
XOO0584	957.95	960.86	579.15	437.93	460.23	679.45	603.68	929.59	979.47	949.26	843.06	929.07	1074.90	962.47	NC_006834.1	607349	608512	-	1164	hypothetical protein		-1.0		COG1652	S	XkdP	Uncharacterized protein containing LysM domain	1.0E-6	31838	GI:58580207|GeneID:3263826		YP_199223.1
XOO0585	439.45	443.66	376.13	430.22	455.80	448.55	379.62	369.14	348.91	344.16	392.92	405.77	380.67	337.14	NC_006834.1	608618	609130	+	513	peptide deformylase		-1.0		COG0242	J	Def	N-formylmethionyl-tRNA deformylase	1.0E-56	30591	GI:161899019|GeneID:3263825	3.5.1.88	YP_199224.2
XOO0586	172.49	196.91	150.49	129.63	127.42	212.95	171.29	172.90	167.37	159.44	134.58	142.59	158.67	150.36	NC_006834.1	609524	610447	+	924	methionyl-tRNA formyltransferase		-1.0		COG0223	J	Fmt	Methionyl-tRNA formyltransferase	1.0E-103	30572	GI:161899018|GeneID:3263824	2.1.2.9	YP_199225.2
XOO0587	142.39	176.80	126.14	113.77	117.47	161.56	140.64	147.59	128.51	130.22	118.15	134.66	116.90	104.69	NC_006834.1	610339	611760	+	1422	hypothetical protein		-1.0		COG0144	J	Sun	tRNA and rRNA cytosine-C5-methylases	4.0E-72	30493	GI:58580210|GeneID:3263823		YP_199226.1
XOO0588	28.47	35.09	26.74	24.22	25.32	27.64	19.82	33.82	30.00	33.78	33.77	34.64	30.43	24.02	NC_006834.1	611811	613532	+	1722	hypothetical protein		-1.0		COG1807	M	ArnT	4-amino-4-deoxy-L-arabinose transferase and related glycosyltransferases of PMT family	1.0E-42	31992	GI:58580211|GeneID:3263822		YP_199227.1
XOO0589	40.22	148.28	143.89	97.23	52.66	51.39	44.74	55.88	36.02	39.68	46.22	47.41	43.14	30.03	NC_006834.1	613697	614974	+	1278	hypothetical protein		-1.0		COG3307	M	RfaL	Lipid A core - O-antigen ligase and related enzymes	4.0E-17	33116	GI:58580212|GeneID:3263821		YP_199228.1
XOO0590	75.41	81.41	71.56	74.83	66.67	82.26	68.96	83.22	76.80	75.12	75.30	75.59	91.22	65.15	NC_006834.1	615172	615996	-	825	lipopolysaccharide core biosynthesis glycosyl transferase		-1.0		COG0463	M	WcaA	Glycosyltransferases involved in cell wall biogenesis	1.0E-15	30811	GI:58580213|GeneID:3263820		YP_199229.1
XOO0591	122.53	140.80	113.77	107.23	104.12	120.18	117.64	134.42	136.01	137.60	128.50	143.86	136.69	120.40	NC_006834.1	615997	617055	+	1059	hypothetical protein		-1.0		COG1887	M	TagB	Putative glycosyl/glycerophosphate transferases involved in teichoic acid biosynthesis TagF/TagB/EpsJ/RodC	3.0E-16	32071	GI:58580214|GeneID:3263819		YP_199230.1
XOO0592	15.95	22.16	15.95	15.04	15.46	18.70	15.81	15.75	14.89	15.74	13.42	15.26	13.67	12.06	NC_006834.1	617221	618687	-	1467	hypothetical protein		-1.0		COG3428	S	COG3428	Predicted membrane protein	5.0E-38	33234	GI:58580215|GeneID:3263818		YP_199231.1
XOO0593	54.58	69.32	58.42	52.11	52.01	78.52	80.39	50.14	45.48	45.29	39.64	37.80	48.29	44.45	NC_006834.1	618684	619280	-	597	hypothetical protein		-1.0		COG3402	S	COG3402	Uncharacterized conserved protein	2.0E-17	33209	GI:58580216|GeneID:3263817		YP_199232.1
XOO0594	142.37	159.72	133.67	125.86	195.47	303.29	300.63	169.72	144.08	156.21	177.75	205.61	206.09	170.16	NC_006834.1	619297	620430	-	1134	GTP cyclohydrolase		-1.0		COG0807	H	RibA	GTP cyclohydrolase II	2.0E-50	31150	GI:58580217|GeneID:3263816	3.5.4.25	YP_199233.1
XOO0595	34.46	41.19	37.87	38.18	39.32	51.72	43.33	42.42	38.37	36.66	35.85	39.09	40.61	33.23	NC_006834.1	620589	621194	+	606	phosphinothricin acetyltransferase		-1.0		COG1247	M	COG1247	Sortase and related acyltransferases	4.0E-49	31440	GI:58580218|GeneID:3263815		YP_199234.1
XOO0596	77.19	86.38	73.49	74.47	73.52	97.81	82.19	79.51	67.51	74.59	70.01	79.83	76.10	65.70	NC_006834.1	621394	622410	-	1017	lipid A biosynthesis lauroyl acyltransferase		-1.0		COG1560	M	HtrB	Lauroyl/myristoyl acyltransferase	1.0E-69	31748	GI:58580219|GeneID:3263814		YP_199235.1
XOO0597	48.70	62.18	64.36	67.90	51.73	48.41	46.97	45.75	50.25	41.76	51.58	59.88	58.79	45.05	NC_006834.1	622409	622849	+	441	D-tyrosyl-tRNA(Tyr) deacylase		-1.0		COG1490	J	Dtd	D-Tyr-tRNAtyr deacylase	8.0E-54	31679	GI:122879031|GeneID:3263812		YP_199236.6
XOO0598	1292.10	1325.50	1328.40	1309.71	1447.46	1539.39	1526.75	1224.55	1159.64	1179.29	1194.90	1146.71	1240.58	1216.19	NC_006834.1	622943	624832	+	1890	RNA polymerase sigma factor RpoD		-1.0		COG0568	K	RpoD	DNA-directed RNA polymerase, sigma subunit (sigma70/sigma32)	5.0E-99	30914	GI:58580221|GeneID:3263811		YP_199237.1
XOO4663	0.00	0.00	0.00	0.00	0.00	0.00	0.00	0.00	0.00	0.00	0.00	0.00	0.00	0.00	NC_006834.1	625944	626020	+	77	tRNA-Met		-1.0						-1.0	-1	GeneID:3263851
XOO0599	53.93	52.55	54.34	63.93	69.95	60.19	57.96	49.90	50.98	50.66	51.47	54.25	60.46	58.37	NC_006834.1	625987	627189	+	1203	phage integrase family site specific recombinase		-1.0		COG4974	L	XerD	Site-specific recombinase XerD	2.0E-12	34580	GI:58580222|GeneID:3264310		YP_199238.1
XOO0600	3.48	5.01	4.96	5.25	7.14	6.40	4.11	4.20	4.58	2.92	4.91	6.59	5.73	2.40	NC_006834.1	627664	628515	+	852	hypothetical protein		-1.0						-1.0	-1	GI:58580223|GeneID:3264309		YP_199239.1
XOO0601	37.42	55.89	49.53	90.74	122.96	80.64	77.80	44.81	34.77	27.18	66.57	59.14	65.00	58.73	NC_006834.1	628998	629567	+	570	transposase		-1.0		COG3293	L	COG3293	Transposase and inactivated derivatives	2.0E-5	33102	GI:58580224|GeneID:3264308		YP_199240.1
XOO0602	8.38	8.61	13.29	10.40	14.88	9.14	15.90	7.16	9.81	9.50	11.76	4.52	5.63	9.99	NC_006834.1	629533	630009	+	477	transposase		-1.0		COG3293	L	COG3293	Transposase and inactivated derivatives	1.0E-6	33102	GI:58580225|GeneID:3264307		YP_199241.1
XOO0603	11.83	14.95	16.07	19.47	21.30	17.18	23.09	12.53	12.02	12.69	15.00	13.90	12.51	8.58	NC_006834.1	630006	630719	+	714	TraF protein		-1.0						-1.0	-1	GI:58580226|GeneID:3264305		YP_199242.1
XOO0604	11.73	11.29	12.90	14.79	15.58	13.44	13.07	9.83	12.03	12.48	14.45	16.00	10.39	6.80	NC_006834.1	630733	631212	+	480	hypothetical protein		-1.0						-1.0	-1	GI:58580227|GeneID:3264304		YP_199243.1
XOO4720	3.02	4.47	0.00	5.29	11.21	1.24	2.98	2.21	3.19	2.98	1.39	3.82	5.22	0.00	NC_006834.1	631323	631469	+	147	plasmid-related lipoprotein		-1.0						-1.0	-1	GI:121632032|GeneID:4699411		YP_001001393.1
XOO0605	27.14	35.23	34.62	35.01	36.29	26.52	29.15	30.11	30.61	29.20	35.51	38.20	35.53	25.44	NC_006834.1	631471	632556	+	1086	TraH protein		-1.0		COG3704	U	VirB6	Type IV secretory pathway, VirB6 components	1.0E-15	33499	GI:58580228|GeneID:3264303		YP_199244.1
XOO4721	0.00	1.03	0.95	1.22	0.80	2.29	0.00	1.02	0.98	0.92	3.85	4.12	1.03	0.86	NC_006834.1	632862	633020	+	159	hypothetical protein		-1.0						-1.0	-1	GI:121632033|GeneID:4699412		YP_001001394.1
XOO0606	48.65	60.73	66.86	83.03	82.64	70.95	53.95	50.27	47.08	39.12	46.41	45.11	40.67	40.39	NC_006834.1	634333	634743	+	411	XorII very-short-patch-repair endonuclease		-1.0		COG3727	L	Vsr	DNA G:T-mismatch repair endonuclease	1.0E-42	33522	GI:122879032|GeneID:3264302		YP_199245.6
XOO0607	612.66	566.89	631.76	797.04	888.57	705.08	647.27	557.96	571.48	530.07	595.70	535.20	532.09	525.47	NC_006834.1	634770	636098	+	1329	modification methylase XorII		-1.0		COG0270	L	Dcm	Site-specific DNA methylase	9.0E-69	30619	GI:58580230|GeneID:3264300		YP_199246.1
XOO0608	399.26	390.77	420.40	482.35	542.51	423.48	457.00	366.76	386.41	346.16	359.97	344.87	331.88	374.47	NC_006834.1	636095	636892	+	798	endonuclease		-1.0						-1.0	-1	GI:58580231|REBASE:XorKI|GeneID:3264299		YP_199247.1
XOO4664	0.00	0.00	0.00	0.00	0.00	0.00	0.00	0.00	0.00	0.00	0.00	0.00	0.00	0.00	NC_006834.1	637016	637082	+	67	tRNA-Met		-1.0						-1.0	-1	GeneID:3264298
XOO0609	28.35	68.52	60.63	59.78	56.46	35.84	42.79	35.35	38.43	34.96	45.04	46.42	36.88	27.64	NC_006834.1	637152	638426	-	1275	phage-related integrase		-1.0		COG4974	L	XerD	Site-specific recombinase XerD	3.0E-4	34580	GI:58580232|GeneID:3264296		YP_199248.1
XOO0610	1.43	0.00	2.19	3.76	3.67	2.63	1.41	0.00	0.75	0.71	0.99	2.71	1.06	0.00	NC_006834.1	638560	638766	-	207	hypothetical protein		-1.0						-1.0	-1	GI:58580233|GeneID:3264295		YP_199249.1
XOO0611	1.63	6.62	2.21	4.63	5.57	6.99	2.67	4.17	2.29	0.00	3.74	2.06	4.42	1.50	NC_006834.1	638763	639035	-	273	hypothetical protein		-1.0						-1.0	-1	GI:58580234|GeneID:3264294		YP_199250.1
XOO0612	0.00	0.00	0.00	0.00	0.00	0.00	0.00	0.00	0.00	0.00	0.00	0.00	0.00	0.00	NC_006834.1	639274	639396	-	123	hypothetical protein		-1.0						-1.0	-1	GI:58580235|GeneID:3264293		YP_199251.1
XOO0613	0.00	0.00	0.00	0.00	0.00	0.00	0.00	0.00	0.00	0.00	0.00	0.00	0.00	0.00	NC_006834.1	639421	639549	-	129	hypothetical protein		-1.0						-1.0	-1	GI:58580236|GeneID:3264291		YP_199252.1
XOO0614	0.00	0.00	0.00	0.00	0.00	0.00	0.00	0.00	0.00	0.00	0.00	0.00	0.00	0.00	NC_006834.1	639754	639858	+	105	IS1404 transposase		-1.0						-1.0	-1	GI:58580237|GeneID:3264290		YP_199253.1
XOO0618	26.25	46.77	46.42	36.03	26.97	24.18	25.97	25.54	27.90	26.61	19.73	22.73	20.22	24.22	NC_006834.1	641213	642448	-	1236	transposase		-1.0		COG3464	L	COG3464	Transposase and inactivated derivatives	4.0E-28	33267	GI:58580241|GeneID:3264285		YP_199257.1
XOO0620	0.29	0.48	0.59	0.19	0.00	0.18	0.14	0.16	0.31	0.43	0.10	0.28	0.00	0.13	NC_006834.1	643229	644245	-	1017	transposase		-1.0						-1.0	-1	GI:58580243|GeneID:3264282		YP_199259.1
XOO0621	43.12	41.60	37.58	39.97	58.86	43.61	52.84	39.05	39.88	29.56	47.83	64.09	37.51	27.52	NC_006834.1	644416	644865	-	450	transposase		-1.0		COG2826	L	Tra8	Transposase and inactivated derivatives, IS30 family	4.0E-16	32654	GI:58580244|GeneID:3264281		YP_199260.1
XOO0622	41.55	65.03	51.82	73.80	78.63	67.16	48.63	55.84	61.29	57.88	73.39	88.08	69.46	43.11	NC_006834.1	644900	645202	+	303	IS1404 transposase		-1.0						-1.0	-1	GI:58580245|GeneID:3264280		YP_199261.1
XOO0624	35.55	45.87	32.81	31.70	37.60	47.30	42.60	36.33	34.44	32.35	30.94	38.52	29.78	27.49	NC_006834.1	646103	647602	+	1500	hypothetical protein		-1.0		COG1277	R	NosY	ABC-type transport system involved in multi-copper enzyme maturation, permease component	6.0E-12	31468	GI:58580247|GeneID:3264278		YP_199263.1
XOO0625	27.96	39.12	25.05	28.04	29.90	32.70	31.42	31.20	25.65	27.59	31.75	34.35	25.44	24.65	NC_006834.1	647557	648870	+	1314	hypothetical protein		-1.0		COG1277	R	NosY	ABC-type transport system involved in multi-copper enzyme maturation, permease component	2.0E-4	31468	GI:58580248|GeneID:3264276		YP_199264.1
XOO0626	110.50	109.32	79.51	74.21	81.83	103.40	104.54	116.28	107.75	109.11	101.53	102.21	108.85	101.96	NC_006834.1	648960	651101	+	2142	ferrichrome-iron receptor 3		-1.0		COG4774	P	Fiu	Outer membrane receptor for monomeric catechols	2.0E-57	34387	GI:58580249|GeneID:3264275		YP_199265.1
XOO0627	70.72	86.30	64.16	63.94	61.46	72.29	72.06	67.91	60.22	56.62	62.65	58.91	55.63	54.55	NC_006834.1	651186	651851	-	666	hypothetical protein		-1.0						-1.0	-1	GI:58580250|GeneID:3264274		YP_199266.1
XOO0628	36.65	44.52	34.45	40.04	38.11	39.84	40.63	41.70	39.30	37.46	39.14	45.78	34.10	32.46	NC_006834.1	651848	652522	-	675	hypothetical protein		-1.0		COG1360	N	MotB	Flagellar motor protein	2.0E-22	31551	GI:58580251|GeneID:3264273		YP_199267.1
XOO0629	110.51	118.41	111.70	109.05	97.02	110.68	110.12	111.93	115.50	111.51	103.55	110.61	97.09	106.12	NC_006834.1	652519	655239	-	2721	hypothetical protein		-1.0						-1.0	-1	GI:58580252|GeneID:3264271		YP_199268.1
XOO0630	95.59	128.74	112.93	106.43	102.23	116.76	113.98	82.21	79.27	72.10	78.21	74.91	67.45	70.76	NC_006834.1	655187	655936	-	750	hypothetical protein		-1.0						-1.0	-1	GI:58580253|GeneID:3264270		YP_199269.1
XOO0631	57.02	57.05	53.87	81.71	70.81	61.42	30.82	87.84	88.65	101.55	135.05	139.36	125.06	65.16	NC_006834.1	656263	656475	+	213	hypothetical protein		-1.0						-1.0	-1	GI:58580254|GeneID:3264269		YP_199270.1
XOO0632	15.35	14.79	18.36	17.08	13.70	13.10	16.43	20.52	35.85	21.07	36.30	35.01	22.71	10.42	NC_006834.1	656896	657117	-	222	hypothetical protein		-1.0						-1.0	-1	GI:58580255|GeneID:3264268		YP_199271.1
XOO0633	21.75	31.28	25.76	25.85	15.59	11.90	20.26	33.57	32.20	38.28	29.55	43.48	27.84	17.28	NC_006834.1	657127	657378	-	252	hypothetical protein		-1.0		COG0727	R	COG0727	Predicted Fe-S-cluster oxidoreductase	2.0E-4	31071	GI:58580256|GeneID:3264266		YP_199272.1
XOO0634	0.00	0.00	0.00	0.00	0.77	0.00	0.00	0.00	0.00	0.00	0.00	0.00	0.00	0.00	NC_006834.1	657833	657997	+	165	hypothetical protein		-1.0						-1.0	-1	GI:58580257|GeneID:3264265		YP_199273.1
XOO0635	9.69	11.37	12.00	12.71	12.51	13.86	14.40	14.39	9.80	12.18	13.99	13.45	11.38	7.85	NC_006834.1	658083	658862	-	780	Zn-dependent alcohol dehydrogenase		-1.0		COG1063	ER	Tdh	Threonine dehydrogenase and related Zn-dependent dehydrogenases	1.0E-42	31263	GI:58580258|GeneID:3264264		YP_199274.1
XOO0636	12.72	24.05	11.44	10.07	14.08	15.14	12.53	8.22	8.28	8.86	14.94	4.73	14.39	11.00	NC_006834.1	659168	659563	-	396	transposase		-1.0		COG3293	L	COG3293	Transposase and inactivated derivatives	6.0E-6	33102	GI:58580259|GeneID:3264263		YP_199275.1
XOO0637	2.39	3.09	3.25	3.92	3.07	2.93	3.14	4.37	4.20	6.29	3.29	4.03	1.77	3.66	NC_006834.1	659529	659900	-	372	transposase		-1.0		COG3293	L	COG3293	Transposase and inactivated derivatives	3.0E-5	33102	GI:58580260|GeneID:3264262		YP_199276.1
XOO0638	64.23	87.03	68.88	69.31	68.91	70.75	55.08	65.75	66.59	60.65	69.61	82.50	69.36	53.39	NC_006834.1	659970	660986	-	1017	cyanide insensitive terminal oxidase		-1.0		COG1294	C	AppB	Cytochrome bd-type quinol oxidase, subunit 2	1.0E-68	31485	GI:58580261|GeneID:3264261		YP_199277.1
XOO0639	52.54	71.57	57.12	66.39	59.91	56.28	54.43	63.11	53.51	65.32	67.25	77.55	63.70	44.56	NC_006834.1	660977	662332	-	1356	cyanide insensitive terminal oxidase		-1.0		COG1271	C	CydA	Cytochrome bd-type quinol oxidase, subunit 1	1.0E-115	31462	GI:58580262|GeneID:3264259		YP_199278.1
XOO0640	2.33	6.59	7.38	6.45	5.31	6.66	5.09	2.56	3.27	2.30	7.83	8.66	10.14	3.09	NC_006834.1	662396	662968	-	573	hypothetical protein		-1.0						-1.0	-1	GI:58580263|GeneID:3264258		YP_199279.1
XOO0641	202.06	290.12	210.26	183.00	146.35	106.23	111.51	208.53	222.00	241.00	265.27	241.63	223.12	217.26	NC_006834.1	663484	664782	+	1299	NtrC family transcriptional regulator		-1.0		COG2204	T	AtoC	Response regulator containing CheY-like receiver, AAA-type ATPase, and DNA-binding domains	3.0E-98	32386	GI:58580264|GeneID:3264257		YP_199280.1
XOO0642	17.20	37.52	35.63	24.40	25.16	14.29	14.21	23.15	35.65	30.11	50.43	41.38	32.02	23.44	NC_006834.1	664782	665048	+	267	hypothetical protein		-1.0						-1.0	-1	GI:58580265|GeneID:3264256		YP_199281.1
XOO0643	18.27	25.43	13.08	13.53	12.64	8.11	8.04	22.20	24.58	21.10	34.81	30.97	18.27	15.36	NC_006834.1	665017	665397	-	381	regulatory protein		-1.0		COG0784	T	CheY	FOG: CheY-like receiver	2.0E-6	31127	GI:58580266|GeneID:3264254		YP_199282.1
XOO0644	30.23	48.98	42.47	39.97	27.57	24.17	23.55	32.92	28.56	24.96	29.17	28.37	27.50	29.44	NC_006834.1	665623	667332	+	1710	methyltransferase		-1.0		COG1352	NT	CheR	Methylase of chemotaxis methyl-accepting proteins	8.0E-64	31543	GI:122879033|GeneID:3264253		YP_199283.6
XOO4723	19.64	13.06	8.01	17.31	16.80	20.30	8.84	13.56	13.60	23.25	13.91	15.61	20.97	17.01	NC_006834.1	667637	667900	+	264	IS1404 transposase		-1.0						-1.0	-1	GI:121632034|GeneID:4699413		YP_001001395.1
XOO0646	37.97	51.41	41.76	44.62	44.94	53.02	35.62	41.70	43.48	38.50	45.06	51.90	44.54	29.92	NC_006834.1	667753	668739	+	987	IS1404 transposase		-1.0		COG2801	L	Tra5	Transposase and inactivated derivatives	5.0E-9	32633	GI:58580269|GeneID:3264251		YP_199285.1
XOO0647	14.46	20.30	18.78	16.80	14.11	14.06	18.14	15.88	11.17	17.44	12.83	11.17	10.54	15.45	NC_006834.1	668873	670255	-	1383	ISXo8 transposase		-1.0		COG5659	L	COG5659	FOG: Transposase	3.0E-61	35218	GI:122879034|GeneID:3264249		YP_199286.6
XOO0648	2.15	1.19	2.74	1.06	2.30	1.32	1.59	0.59	2.83	0.53	1.85	1.02	1.39	1.48	NC_006834.1	670635	670910	+	276	hypothetical protein		-1.0						-1.0	-1	GI:58580271|GeneID:3264248		YP_199287.1
XOO0649	82.90	83.39	73.94	59.78	50.28	63.85	59.31	87.70	86.69	82.28	74.47	79.84	80.52	81.42	NC_006834.1	671219	672433	-	1215	D-amino acid oxidase		-1.0		COG0665	E	DadA	Glycine/D-amino acid oxidases (deaminating)	6.0E-7	31009	GI:58580272|GeneID:3264247		YP_199288.1
XOO0650	1.09	1.81	2.78	4.30	2.80	1.67	3.22	1.20	1.44	0.54	1.32	3.10	0.81	1.00	NC_006834.1	672708	673250	+	543	hypothetical protein		-1.0						-1.0	-1	GI:58580273|GeneID:3264246		YP_199289.1
XOO0655	16.10	29.39	32.13	21.75	22.57	15.76	16.65	13.22	13.82	13.35	21.24	10.52	11.16	15.53	NC_006834.1	674760	675854	+	1095	transposase		-1.0		COG3464	L	COG3464	Transposase and inactivated derivatives	7.0E-21	33267	GI:58580278|GeneID:3264191		YP_199294.1
XOO0656	0.00	1.63	1.50	1.94	0.00	0.90	0.73	0.00	0.78	0.00	1.02	2.80	0.55	2.71	NC_006834.1	675941	676141	+	201	transcriptional regulator		-1.0						-1.0	-1	GI:58580279|GeneID:3264190		YP_199295.1
XOO0657	6.00	7.16	3.29	5.76	3.95	4.53	2.27	5.07	2.92	0.46	3.50	2.33	2.56	2.97	NC_006834.1	676264	676584	+	321	hypothetical protein		-1.0						-1.0	-1	GI:58580280|GeneID:3264189		YP_199296.1
XOO0659	450.07	210.11	130.67	164.72	225.57	299.87	292.29	471.95	396.19	417.55	348.08	417.45	388.53	407.40	NC_006834.1	676803	678437	+	1635	amino acid transporter		-1.0		COG0531	E	PotE	Amino acid transporters	6.0E-37	30877	GI:58580282|GeneID:3264187		YP_199298.1
XOO0660	195.70	169.11	114.82	109.03	104.63	85.13	95.48	314.78	318.13	321.83	378.53	416.62	422.87	407.48	NC_006834.1	678769	679674	-	906	hypothetical protein		-1.0						-1.0	-1	GI:58580283|GeneID:3264186		YP_199299.1
XOO4724	10.23	17.26	11.79	7.88	7.61	9.55	9.64	14.17	11.72	11.41	4.60	12.09	8.07	11.44	NC_006834.1	680520	680852	+	333	hypothetical protein		-1.0		COG3662	S	COG3662	Uncharacterized protein conserved in bacteria	2.0E-8	33460	GI:121632035|GeneID:4699414		YP_001001396.1
XOO0662	71.36	127.95	150.05	164.75	147.65	126.32	135.25	71.08	77.32	73.32	76.98	78.37	67.27	73.09	NC_006834.1	681181	683295	-	2115	metallopeptidase		-1.0		COG3590	O	PepO	Predicted metalloendopeptidase	1.0E-174	33390	GI:58580285|GeneID:3264184		YP_199301.1
XOO0663	35.54	44.12	52.06	45.54	57.91	46.99	51.98	42.78	52.91	52.50	59.95	41.57	40.87	46.73	NC_006834.1	683401	684096	-	696	hypothetical protein		-1.0		COG1215	M	COG1215	Glycosyltransferases, probably involved in cell wall biogenesis	7.0E-14	31408	GI:122879035|GeneID:3264183		YP_199302.6
XOO0664	150.80	161.24	183.27	341.46	611.28	536.12	542.20	147.17	146.18	140.87	122.19	124.95	118.97	120.23	NC_006834.1	684337	685332	-	996	oxidoreductase		-1.0		COG0667	C	Tas	Predicted oxidoreductases (related to aryl-alcohol dehydrogenases)	4.0E-84	31011	GI:58580287|GeneID:3264182		YP_199303.1
XOO0665	1498.62	1612.15	1731.52	2965.70	7204.76	7599.15	7252.29	1594.06	1611.69	1568.48	1587.57	1719.18	1751.69	1713.85	NC_006834.1	685472	686041	-	570	tryptophan repressor binding protein		-1.0		COG0655	R	WrbA	Multimeric flavodoxin WrbA	9.0E-27	31000	GI:122879036|GeneID:3264181		YP_199304.6
XOO0666	53.05	90.84	93.16	110.33	93.03	93.10	74.49	40.96	35.97	40.43	42.68	53.79	45.48	34.26	NC_006834.1	686154	686435	+	282	hypothetical protein		-1.0						-1.0	-1	GI:58580289|GeneID:3264153		YP_199305.1
XOO0667	33.94	62.61	72.03	51.25	45.41	84.60	66.86	51.18	40.31	41.11	31.88	39.41	53.10	39.97	NC_006834.1	686533	687012	+	480	hypothetical protein		-1.0		COG3384	S	COG3384	Uncharacterized conserved protein	4.0E-34	33191	GI:58580290|GeneID:3264152		YP_199306.1
XOO0668	34.80	55.19	63.94	62.16	54.02	54.85	44.24	49.78	32.83	31.95	31.22	35.56	50.17	43.87	NC_006834.1	686988	687353	+	366	hypothetical protein		-1.0		COG3384	S	COG3384	Uncharacterized conserved protein	6.0E-16	33191	GI:58580291|GeneID:3264151		YP_199307.1
XOO0669	61.39	133.48	145.89	132.52	97.11	62.39	66.55	62.99	70.44	65.74	78.82	71.15	64.85	60.55	NC_006834.1	687551	688795	+	1245	hypothetical protein		-1.0		COG4277	R	COG4277	Predicted DNA-binding protein with the Helix-hairpin-helix motif	1.0E-149	33999	GI:58580292|GeneID:3264150		YP_199308.1
XOO0670	29.30	49.69	58.37	54.10	37.67	28.48	23.06	28.66	34.40	33.27	36.68	28.42	25.70	23.97	NC_006834.1	688802	689908	+	1107	DNA polymerase related protein		-1.0		COG1573	L	COG1573	Uracil-DNA glycosylase	5.0E-19	31761	GI:58580293|GeneID:3264148		YP_199309.1
XOO0671	554.78	415.25	336.42	289.60	213.93	154.39	121.92	586.37	656.74	703.66	697.48	719.44	752.30	786.07	NC_006834.1	690901	691509	-	609	hypothetical protein		-1.0		COG2335	M	COG2335	Secreted and surface protein containing fasciclin-like repeats	5.0E-38	32486	GI:58580294|GeneID:3264147		YP_199310.1
XOO0672	13.42	20.59	27.61	18.96	8.61	10.95	14.05	11.58	9.85	8.28	7.18	9.17	9.09	12.66	NC_006834.1	691826	693061	-	1236	transposase		-1.0		COG3464	L	COG3464	Transposase and inactivated derivatives	2.0E-28	33267	GI:58580295|GeneID:3266163		YP_199311.1
XOO0674	31.68	39.39	33.16	24.82	31.26	46.91	65.91	30.88	30.67	31.26	36.36	35.90	39.29	32.91	NC_006834.1	693252	694289	-	1038	transposase		-1.0		COG3415	L	COG3415	Transposase and inactivated derivatives	6.0E-8	33221	GI:58580297|GeneID:3265740		YP_199313.1
XOO4725	2.72	6.03	2.38	5.36	4.66	4.05	4.21	2.99	2.46	3.07	3.75	4.92	4.32	2.50	NC_006834.1	694547	694927	+	381	hypothetical protein		-1.0						-1.0	-1	GI:121632036|GeneID:4699415		YP_001001397.1
XOO0675	21.43	93.43	101.21	85.89	53.39	53.19	56.46	31.29	24.77	30.16	27.28	29.38	27.10	27.50	NC_006834.1	695395	697032	+	1638	Na+:H+ antiporter		-1.0		COG0025	P	NhaP	NhaP-type Na+/H+ and K+/H+ antiporters	8.0E-72	30375	GI:122879037|GeneID:3265744		YP_199314.6
XOO0676	16.46	33.36	31.79	32.20	31.38	20.67	18.99	19.11	20.64	18.87	24.72	19.52	17.57	17.42	NC_006834.1	697279	698223	+	945	ABC transporter ATP-binding protein		-1.0		COG1131	V	CcmA	ABC-type multidrug transport system, ATPase component	1.0E-71	31326	GI:58580299|GeneID:3265459		YP_199315.1
XOO0677	5.68	12.82	14.18	13.89	9.56	7.33	8.68	10.55	10.53	8.31	8.10	10.03	6.24	5.58	NC_006834.1	698226	698981	+	756	ABC transporter		-1.0		COG0842	V	COG0842	ABC-type multidrug transport system, permease component	5.0E-7	31184	GI:58580300|GeneID:3263855		YP_199316.1
XOO0678	194.82	176.52	147.47	151.49	130.34	165.49	121.00	135.78	160.89	127.65	152.35	115.17	143.75	125.18	NC_006834.1	699396	699782	-	387	hypothetical protein		-1.0						-1.0	-1	GI:58580301|GeneID:3265937		YP_199317.1
XOO0679	159.20	193.85	148.28	156.51	160.33	156.87	129.03	146.29	136.26	126.91	151.93	146.93	127.35	119.92	NC_006834.1	699750	700364	+	615	hypothetical protein		-1.0						-1.0	-1	GI:58580302|GeneID:3265942		YP_199318.1
XOO0680	15.22	24.96	24.77	21.50	22.78	23.85	25.00	14.67	14.80	15.01	13.26	15.80	12.67	10.98	NC_006834.1	700493	702400	-	1908	protease		-1.0		COG1404	O	AprE	Subtilisin-like serine proteases	8.0E-16	31594	GI:122879038|GeneID:3265943		YP_199319.6
XOO0681	4.28	6.66	6.85	7.06	6.21	6.54	6.72	5.17	4.55	6.21	4.57	4.92	4.57	4.15	NC_006834.1	702447	705530	-	3084	hypothetical protein		-1.0		COG5295	UW	Hia	Autotransporter adhesin	0.0020	34886	GI:122879039|GeneID:3265944		YP_199320.6
XOO0682	22.78	36.08	29.80	30.01	23.34	22.31	19.17	26.23	26.77	28.26	25.81	25.30	25.25	22.80	NC_006834.1	705253	706995	+	1743	histidine kinase/response regulator hybrid protein		-1.0		COG4191	T	COG4191	Signal transduction histidine kinase regulating C4-dicarboxylate transport system	1.0E-34	33926	GI:58580305|GeneID:3265948		YP_199321.1
XOO0683	50.80	67.58	57.37	66.15	61.37	51.59	50.23	52.89	44.95	55.74	49.68	51.51	45.94	46.48	NC_006834.1	706977	707705	-	729	two-component response regulator		-1.0		COG0745	TK	OmpR	Response regulators consisting of a CheY-like receiver domain and a winged-helix DNA-binding domain	4.0E-22	31088	GI:58580306|GeneID:3265949		YP_199322.1
XOO4727	11.95	8.64	11.13	6.48	5.34	18.81	10.75	11.42	9.86	11.28	7.52	12.81	16.54	8.12	NC_006834.1	707881	708165	-	285	hypothetical protein		-1.0						-1.0	-1	GI:121632037|GeneID:4699416		YP_001001398.1
XOO0685	539.97	524.49	483.30	429.54	424.91	534.81	514.81	560.37	571.91	576.11	441.86	456.97	470.38	507.35	NC_006834.1	708174	708740	-	567	hypothetical protein		-1.0						-1.0	-1	GI:58580308|GeneID:3265954		YP_199324.1
XOO0687	19.99	17.38	14.91	18.35	44.93	46.54	35.12	23.96	17.75	16.88	23.12	26.67	25.28	19.56	NC_006834.1	709127	710260	-	1134	flagellar motor protein MotB		-1.0		COG1360	N	MotB	Flagellar motor protein	9.0E-42	31551	GI:58580310|GeneID:3265958		YP_199326.1
XOO0688	24.95	18.05	16.25	24.22	70.41	59.50	49.82	23.21	19.71	21.71	24.94	30.12	30.39	24.03	NC_006834.1	710271	711125	-	855	flagellar motor protein MotA		-1.0		COG1291	N	MotA	Flagellar motor component	4.0E-68	31482	GI:58580311|GeneID:3265959		YP_199327.1
XOO0689	20.37	24.63	19.50	27.95	41.19	43.15	24.92	18.98	16.26	19.49	21.25	26.53	26.49	22.11	NC_006834.1	711223	711462	-	240	hypothetical protein		-1.0						-1.0	-1	GI:58580312|GeneID:3265961		YP_199328.1
XOO0690	71.03	62.51	53.25	42.65	54.51	75.22	83.13	69.62	53.70	63.49	107.05	109.95	110.44	117.35	NC_006834.1	712020	712484	-	465	methionine sulfoxide reductase B		-1.0		COG0229	O	COG0229	Conserved domain frequently associated with peptide methionine sulfoxide reductase	9.0E-50	30578	GI:58580313|GeneID:3265962	1.8.4.11	YP_199329.1
XOO0691	15.56	23.62	32.40	18.65	20.54	37.33	45.30	18.20	15.32	16.35	25.39	27.37	29.16	22.68	NC_006834.1	712753	713190	+	438	hypothetical protein		-1.0						-1.0	-1	GI:58580314|GeneID:3265965		YP_199330.1
XOO0692	17.28	20.87	25.16	25.93	34.06	26.50	31.00	15.25	18.53	21.31	33.15	27.90	20.55	18.43	NC_006834.1	713242	713721	-	480	leucine responsive regulatory protein		-1.0		COG1522	K	Lrp	Transcriptional regulators	2.0E-32	31711	GI:58580315|GeneID:3265967		YP_199331.1
XOO0693	100.24	92.67	87.55	86.30	86.55	96.76	115.46	113.00	110.69	112.51	108.65	129.79	123.51	131.44	NC_006834.1	713870	715159	+	1290	D-amino acid dehydrogenase small subunit		-1.0		COG0665	E	DadA	Glycine/D-amino acid oxidases (deaminating)	5.0E-48	31009	GI:161899017|GeneID:3265971	1.4.99.1	YP_199332.2
XOO0694	69.55	78.15	65.27	61.64	63.77	74.18	67.97	80.98	70.87	83.10	82.37	86.16	82.04	78.61	NC_006834.1	715159	716259	+	1101	alanine racemase		-1.0		COG0787	M	Alr	Alanine racemase	1.0E-117	31130	GI:58580317|GeneID:3266087	5.1.1.1	YP_199333.1
XOO0695	61.22	100.96	109.83	69.14	59.14	72.41	92.28	75.92	87.16	83.36	102.16	98.63	134.55	121.36	NC_006834.1	716662	717336	-	675	hypothetical protein		-1.0						-1.0	-1	GI:58580318|GeneID:3265974		YP_199334.1
XOO0696	246.57	283.58	335.01	333.85	313.27	120.40	148.51	256.77	397.02	403.83	502.87	288.44	316.20	357.95	NC_006834.1	717431	717928	+	498	hypothetical protein		-1.0						-1.0	-1	GI:58580319|GeneID:3265975		YP_199335.1
XOO0697	211.86	237.36	238.37	257.20	229.28	94.15	122.01	245.51	500.31	396.83	514.37	309.86	322.55	384.73	NC_006834.1	717894	718223	+	330	hypothetical protein		-1.0						-1.0	-1	GI:58580320|GeneID:3265978		YP_199336.1
XOO0698	289.04	279.49	270.24	265.95	250.17	143.02	136.85	271.39	410.08	387.16	419.15	284.18	279.27	311.90	NC_006834.1	718310	720346	+	2037	sensor histidine kinase		-1.0		COG0642	T	BaeS	Signal transduction histidine kinase	3.0E-41	30987	GI:58580321|GeneID:3265980		YP_199337.1
XOO0699	75.59	62.00	77.50	85.18	62.06	24.92	26.68	64.79	114.16	78.90	110.43	74.03	62.41	78.68	NC_006834.1	720801	721139	+	339	hypothetical protein		-1.0						-1.0	-1	GI:58580322|GeneID:3265969		YP_199338.1
XOO0700	166.94	156.60	156.51	149.33	100.12	61.11	59.42	151.26	184.51	178.27	168.11	156.98	128.63	137.40	NC_006834.1	721228	722565	+	1338	L-sorbosone dehydrogenase		-1.0		COG2133	G	COG2133	Glucose/sorbosone dehydrogenases	1.0E-77	32316	GI:58580323|GeneID:3265983		YP_199339.1
XOO0701	218.32	112.04	120.71	160.52	107.92	60.56	47.87	191.92	273.49	218.09	259.80	224.10	164.86	195.26	NC_006834.1	723126	723509	-	384	hypothetical protein		-1.0						-1.0	-1	GI:58580324|GeneID:3265984		YP_199340.1
XOO0702	155.81	140.43	114.68	119.27	112.42	138.25	133.79	165.80	163.16	173.04	143.26	162.46	149.85	137.56	NC_006834.1	723529	724626	+	1098	ribosomal RNA small subunit methyltransferase C		-1.0		COG2813	J	RsmC	16S RNA G1207 methylase RsmC	9.0E-51	32642	GI:58580325|GeneID:3265985		YP_199341.1
XOO0703	177.37	152.71	137.03	137.40	138.63	144.03	138.52	180.92	184.03	181.77	183.59	180.46	172.26	159.14	NC_006834.1	724623	725336	+	714	ribosomal small subunit pseudouridylate synthase		-1.0		COG1187	J	RsuA	16S rRNA uridine-516 pseudouridylate synthase and related pseudouridylate synthases	1.0E-52	31380	GI:58580326|GeneID:3265986		YP_199342.1
XOO0704	75.26	74.27	51.21	57.11	54.53	74.04	65.55	74.06	73.79	77.26	70.10	83.05	74.29	57.15	NC_006834.1	725333	726013	+	681	hypothetical protein		-1.0		COG0637	R	COG0637	Predicted phosphatase/phosphohexomutase	4.0E-37	30982	GI:58580327|GeneID:3265987		YP_199343.1
XOO0706	33.94	54.74	38.37	45.17	40.93	34.82	30.70	36.27	36.41	31.36	38.04	39.21	29.57	28.63	NC_006834.1	726756	727235	-	480	oxidoreductase		-1.0		COG3967	M	DltE	Short-chain dehydrogenase involved in D-alanine esterification of lipoteichoic acid and wall teichoic acid (D-alanine transfer protein)	2.0E-4	33748	GI:58580329|GeneID:3265979		YP_199345.1
XOO0707	131.51	168.05	134.52	148.41	141.15	110.80	128.15	102.88	111.08	107.23	100.58	100.20	93.91	95.80	NC_006834.1	727378	728019	-	642	hypothetical protein		-1.0		COG3310	S	COG3310	Uncharacterized protein conserved in bacteria	5.0E-65	33119	GI:58580330|GeneID:3265991		YP_199346.1
XOO0708	5.83	6.84	2.62	4.28	3.37	5.99	2.53	3.58	4.70	4.06	4.96	4.88	3.49	2.36	NC_006834.1	728097	728960	-	864	hypothetical protein		-1.0		COG1647	R	COG1647	Esterase/lipase	6.0E-5	31833	GI:58580331|GeneID:3265996		YP_199347.1
XOO0711	623.87	611.91	512.59	485.73	487.12	462.07	467.64	563.05	555.49	557.25	620.03	557.40	528.92	542.07	NC_006834.1	730684	731169	-	486	nucleotide-binding protein		-1.0		COG1666	S	COG1666	Uncharacterized protein conserved in bacteria	1.0E-44	31852	GI:122879040|GeneID:3262281		YP_199350.6
XOO0712	27.08	38.26	26.93	27.31	28.26	34.74	30.25	31.56	19.66	28.68	26.73	33.09	27.68	25.94	NC_006834.1	731277	732173	+	897	hypothetical protein		-1.0		COG0697	GER	RhaT	Permeases of the drug/metabolite transporter (DMT) superfamily	9.0E-5	31041	GI:58580335|GeneID:3261740		YP_199351.1
XOO0713	69.32	75.90	66.27	67.81	69.64	70.38	65.97	60.86	53.44	52.73	52.23	55.58	48.48	39.14	NC_006834.1	732097	733299	+	1203	DL-methionine transporter ATP-binding subunit		-1.0		COG1135	P	AbcC	ABC-type metal ion transport system, ATPase component	1.0E-129	31330	GI:58580336|GeneID:3262485		YP_199352.1
XOO0714	29.37	36.10	27.55	29.34	31.32	37.72	30.60	36.93	34.30	31.29	29.02	31.62	28.43	21.70	NC_006834.1	733296	733991	+	696	ABC transporter permease		-1.0		COG2011	P	AbcD	ABC-type metal ion transport system, permease component	3.0E-67	32194	GI:58580337|GeneID:3263425		YP_199353.1
XOO0715	255.19	274.71	303.66	310.97	271.35	208.79	201.42	248.20	323.01	277.35	285.52	277.29	259.20	253.81	NC_006834.1	734086	734886	+	801	hypothetical protein		-1.0		COG1464	P	NlpA	ABC-type metal ion transport system, periplasmic component/surface antigen	7.0E-96	31653	GI:58580338|GeneID:3262609		YP_199354.1
XOO0716	31.32	75.93	67.92	67.78	45.43	41.19	27.97	30.03	26.85	33.53	30.71	28.70	31.53	20.97	NC_006834.1	735263	735820	+	558	hypothetical protein		-1.0						-1.0	-1	GI:58580339|GeneID:3261775		YP_199355.1
XOO0717	1903.15	6021.06	13865.03	14554.45	6355.18	3052.19	2427.00	1994.89	2171.30	2179.35	2650.44	2674.92	2758.42	3017.45	NC_006834.1	736105	736791	-	687	hypothetical protein		-1.0		COG3047	M	OmpW	Outer membrane protein W	3.0E-30	32861	GI:58580340|GeneID:3263573		YP_199356.1
XOO0718	30.10	52.69	47.10	48.70	45.86	38.38	28.60	32.48	25.31	27.88	34.19	32.05	27.45	26.20	NC_006834.1	736933	737493	+	561	hypothetical protein		-1.0		COG3663	L	Mug	G:T/U mismatch-specific DNA glycosylase	4.0E-20	33461	GI:58580341|GeneID:3265854		YP_199357.1
XOO0719	2.93	7.57	7.76	7.56	8.85	6.82	4.23	4.72	3.08	5.20	5.78	4.07	3.90	2.51	NC_006834.1	737675	738433	+	759	hypothetical protein		-1.0						-1.0	-1	GI:122879041|GeneID:3266180		YP_199358.6
XOO0720	819.37	688.51	665.70	641.50	632.97	717.23	715.06	831.04	749.72	758.48	696.26	698.64	790.34	814.71	NC_006834.1	738563	740356	+	1794	dihydrolipoamide acetyltransferase		-1.0		COG0508	C	AceF	Pyruvate/2-oxoglutarate dehydrogenase complex, dihydrolipoamide acyltransferase (E2) component, and related enzymes	3.0E-94	30854	GI:161899016|GeneID:3265855		YP_199359.2
XOO0721	503.34	443.22	418.69	396.55	349.30	408.24	427.50	475.76	463.09	477.94	414.17	466.32	425.03	433.22	NC_006834.1	740353	741000	+	648	hypothetical protein		-1.0						-1.0	-1	GI:58580344|GeneID:3265859		YP_199360.1
XOO0722	714.86	565.29	553.77	517.57	500.06	584.76	600.22	772.68	756.04	760.90	722.34	760.61	772.08	789.00	NC_006834.1	741017	742840	+	1824	dihydrolipoamide dehydrogenase		-1.0		COG1249	C	Lpd	Pyruvate/2-oxoglutarate dehydrogenase complex, dihydrolipoamide dehydrogenase (E3) component, and related enzymes	1.0E-138	31441	GI:122879042|GeneID:3265863		YP_199361.6
XOO0723	147.10	151.23	129.19	115.60	117.15	144.85	132.34	166.04	155.51	140.63	149.68	170.55	144.84	131.87	NC_006834.1	742902	743192	+	291	hypothetical protein		-1.0						-1.0	-1	GI:58580346|GeneID:3265866		YP_199362.1
XOO0724	1043.04	1208.05	1471.56	1531.56	1514.11	652.33	569.33	1034.56	1625.76	1445.01	1747.07	935.59	1146.88	1426.37	NC_006834.1	743331	744143	-	813	hypothetical protein		-1.0		COG3047	M	OmpW	Outer membrane protein W	0.0050	32861	GI:58580347|GeneID:3265869		YP_199363.1
XOO0725	153.57	201.96	139.53	183.72	218.22	196.31	150.91	108.09	74.62	74.93	116.55	120.76	86.06	73.83	NC_006834.1	744607	745041	+	435	hypothetical protein		-1.0						-1.0	-1	GI:58580348|GeneID:3265872		YP_199364.1
XOO0726	829.00	799.53	697.98	728.40	791.42	849.80	799.13	802.07	683.42	727.86	735.45	783.72	738.18	739.33	NC_006834.1	745067	745867	+	801	ATP synthase F0F1 subunit A		-1.0		COG0356	C	AtpB	F0F1-type ATP synthase, subunit a	3.0E-48	30705	GI:58580349|GeneID:3265880	3.6.3.14	YP_199365.1
XOO0727	2414.42	2170.51	2115.74	2476.19	2771.43	3822.03	3219.36	2938.59	2231.05	3008.96	2927.94	3468.67	3545.24	2603.41	NC_006834.1	745940	746242	+	303	ATP synthase F0F1 subunit C		-1.0		COG0636	C	AtpE	F0F1-type ATP synthase, subunit c/Archaeal/vacuolar-type H+-ATPase, subunit K	6.0E-6	30981	GI:58580350|GeneID:3265883	3.6.3.14	YP_199366.1
XOO0728	1866.45	1306.37	1476.80	1813.63	2021.30	2073.40	1787.98	1566.78	1552.88	1560.85	1671.12	1567.21	1640.91	1573.98	NC_006834.1	746357	746827	+	471	ATP synthase F0F1 subunit B		-1.0		COG0711	C	AtpF	F0F1-type ATP synthase, subunit b	6.0E-15	31055	GI:58580351|GeneID:3265884	3.6.3.14	YP_199367.1
XOO0729	814.38	636.63	712.59	586.30	637.99	923.92	844.31	870.75	721.44	821.02	635.23	727.48	792.87	775.74	NC_006834.1	746831	747358	+	528	ATP synthase F0F1 subunit delta		-1.0		COG0712	C	AtpH	F0F1-type ATP synthase, delta subunit (mitochondrial oligomycin sensitivity protein)	2.0E-35	31056	GI:58580352|GeneID:3265886	3.6.3.14	YP_199368.1
XOO0730	2343.52	1787.97	1846.70	1751.43	1863.36	2272.56	2456.03	2392.09	2327.95	2410.43	2154.83	2197.13	2434.70	2531.65	NC_006834.1	747406	748953	+	1548	ATP synthase F0F1 subunit alpha		-1.0		COG0056	C	AtpA	F0F1-type ATP synthase, alpha subunit	0.0	30405	GI:58580353|GeneID:3265887	3.6.3.14	YP_199369.1
XOO0731	1264.00	993.25	959.36	1030.65	1125.21	1201.58	1231.67	1216.59	1084.76	1199.01	1246.30	1278.11	1212.59	1165.63	NC_006834.1	749147	750010	+	864	ATP synthase F0F1 subunit gamma		-1.0		COG0224	C	AtpG	F0F1-type ATP synthase, gamma subunit	3.0E-99	30573	GI:58580354|GeneID:3265889	3.6.3.14	YP_199370.1
XOO0732	2819.14	2048.26	2077.04	2068.12	2179.17	2433.47	2613.52	2762.70	2855.59	2898.28	2724.36	2786.61	2892.28	2942.52	NC_006834.1	750155	751561	+	1407	ATP synthase F0F1 subunit beta		-1.0		COG0055	C	AtpD	F0F1-type ATP synthase, beta subunit	0.0	30404	GI:122879043|GeneID:3265892	3.6.3.14	YP_199371.6
XOO0733	1082.72	1005.45	854.13	989.72	1070.20	1203.52	1043.54	1021.90	986.10	1022.05	1124.99	1099.54	1142.32	938.38	NC_006834.1	751705	752127	+	423	ATP synthase F0F1 subunit epsilon		-1.0		COG0355	C	AtpC	F0F1-type ATP synthase, epsilon subunit (mitochondrial delta subunit)	4.0E-29	30704	GI:58580356|GeneID:3265894	3.6.3.14	YP_199372.1
XOO0734	112.97	175.10	138.86	109.44	116.12	219.58	158.86	122.94	119.28	110.70	85.27	99.85	127.51	88.82	NC_006834.1	752359	752931	+	573	chorismate mutase		-1.0		COG1605	E	PheA	Chorismate mutase	2.0E-12	31793	GI:58580357|GeneID:3265895	5.4.99.5	YP_199373.1
XOO0735	12.73	20.10	14.55	17.22	22.11	22.24	12.54	12.29	8.13	9.14	12.49	14.39	9.71	7.09	NC_006834.1	753454	753837	-	384	hypothetical protein		-1.0		COG2246	S	COG2246	Predicted membrane protein	0.0050	32427	GI:58580358|GeneID:3265896		YP_199374.1
XOO0736	161.70	163.14	126.16	124.79	122.42	147.18	152.94	175.26	169.44	164.82	160.86	160.54	168.20	157.11	NC_006834.1	753820	755346	+	1527	UDP-N-acetylglucosamine pyrophosphorylase		-1.0		COG1207	M	GlmU	N-acetylglucosamine-1-phosphate uridyltransferase (contains nucleotidyltransferase and I-patch acetyltransferase domains)	1.0E-177	31400	GI:58580359|GeneID:3265897		YP_199375.1
XOO0737	1.98	2.19	1.01	2.59	6.76	3.03	1.95	1.09	2.08	0.00	2.72	4.37	2.56	0.00	NC_006834.1	755674	755823	-	150	histidine kinase-response regulator hybrid protein		-1.0		COG0642	T	BaeS	Signal transduction histidine kinase	1.0E-10	30987	GI:58580360|GeneID:3265902		YP_199376.1
XOO0738	80.07	81.37	85.01	127.44	173.55	135.04	116.31	78.41	60.45	84.93	118.55	112.62	88.63	60.07	NC_006834.1	755854	756075	+	222	transposase		-1.0		COG3293	L	COG3293	Transposase and inactivated derivatives	7.0E-4	33102	GI:58580361|GeneID:3265903		YP_199377.1
XOO0739	39.62	43.27	36.82	35.66	39.13	41.89	51.06	37.27	46.03	48.29	40.02	36.92	43.65	39.61	NC_006834.1	756072	757088	-	1017	transposase		-1.0						-1.0	-1	GI:58580362|GeneID:3265906		YP_199378.1
XOO0740	18.88	16.50	17.76	12.39	12.43	11.36	17.88	19.54	19.89	28.66	11.25	20.20	12.90	16.68	NC_006834.1	757305	757712	+	408	transposase		-1.0		COG3293	L	COG3293	Transposase and inactivated derivatives	3.0E-6	33102	GI:58580363|GeneID:3265909		YP_199379.1
XOO0743	8.05	6.55	5.47	7.40	9.64	5.93	5.81	5.31	4.52	10.59	5.17	3.73	4.77	6.41	NC_006834.1	758967	759242	+	276	hypothetical protein		-1.0		COG3464	L	COG3464	Transposase and inactivated derivatives	8.0E-6	33267	GI:58580366|GeneID:3265919		YP_199382.1
XOO0744	2.51	2.78	1.71	6.59	7.16	5.65	4.12	4.60	6.17	3.30	11.53	5.82	6.81	3.84	NC_006834.1	759214	759390	-	177	ABC transporter ATP-binding protein		-1.0		COG1136	V	SalX	ABC-type antimicrobial peptide transport system, ATPase component	9.0E-13	31331	GI:58580367|GeneID:3265920		YP_199383.1
XOO0745	6.83	8.51	7.83	7.70	7.94	7.19	8.40	6.33	5.51	6.10	5.95	7.82	5.80	5.68	NC_006834.1	759448	760836	-	1389	ABC transporter permease		-1.0		COG1566	V	EmrA	Multidrug resistance efflux pump	1.0E-18	31754	GI:58580368|GeneID:3265913		YP_199384.1
XOO0746	229.71	218.11	190.65	187.68	195.51	199.74	189.68	207.99	198.39	191.61	201.63	199.13	186.93	190.08	NC_006834.1	760789	762756	+	1968	glucosamine--fructose-6-phosphateaminotransferase		-1.0		COG0449	M	GlmS	Glucosamine 6-phosphate synthetase, contains amidotransferase and phosphosugar isomerase domains	0.0	30798	GI:58580369|GeneID:3265922	2.6.1.16	YP_199385.1
XOO0747	88.44	50.93	68.80	113.22	198.39	173.45	141.57	115.67	95.14	115.94	126.54	151.32	143.15	125.74	NC_006834.1	763138	763611	+	474	hypothetical protein		-1.0						-1.0	-1	GI:58580370|GeneID:3265924		YP_199386.1
XOO0748	492.71	220.66	215.46	518.36	2495.53	3653.62	3341.96	439.20	315.62	347.88	417.07	486.57	512.13	504.62	NC_006834.1	763843	764418	+	576	hypothetical protein		-1.0						-1.0	-1	GI:58580371|GeneID:3266193		YP_199387.1
XOO0749	151.21	65.00	64.80	139.76	519.08	471.63	469.23	105.07	100.13	106.57	134.31	119.39	115.33	116.80	NC_006834.1	764424	764663	+	240	transposase		-1.0		COG3293	L	COG3293	Transposase and inactivated derivatives	7.0E-5	33102	GI:58580372|GeneID:3265926		YP_199388.1
XOO4728	0.61	0.51	0.62	0.20	0.26	0.38	0.30	0.17	0.32	0.45	0.11	0.10	0.00	0.42	NC_006834.1	764758	765726	-	969	transposase		-1.0		COG3039	L	COG3039	Transposase and inactivated derivatives, IS5 family	3.0E-22	32853	GI:121632038|GeneID:4699417		YP_001001399.1
XOO0752	14.33	14.18	12.00	8.56	10.51	10.04	15.62	18.55	20.75	13.38	10.75	10.67	7.01	17.16	NC_006834.1	765796	766374	+	579	transposase		-1.0		COG3293	L	COG3293	Transposase and inactivated derivatives	2.0E-5	33102	GI:122879044|GeneID:3265931		YP_199391.6
XOO0753	26.83	39.23	31.13	26.70	32.60	43.06	56.35	30.56	29.17	31.96	35.38	36.90	38.71	37.49	NC_006834.1	766487	767524	+	1038	transposase		-1.0		COG3415	L	COG3415	Transposase and inactivated derivatives	6.0E-8	33221	GI:58580376|GeneID:3265933		YP_199392.1
XOO0754	392.33	342.84	336.87	316.42	334.33	245.51	233.19	345.20	558.20	500.28	501.27	372.88	355.67	445.78	NC_006834.1	767741	768298	-	558	lactoylglutathione lyase		-1.0		COG0346	E	GloA	Lactoylglutathione lyase and related lyases	1.0E-11	30694	GI:58580377|GeneID:3265934		YP_199393.1
XOO0755	39.87	36.49	28.51	30.04	33.09	37.59	42.30	36.01	35.38	30.23	36.40	34.00	30.95	28.27	NC_006834.1	768422	769528	-	1107	copper resistance protein B		-1.0		COG3667	P	PcoB	Uncharacterized protein involved in copper resistance	1.0E-69	33465	GI:58580378|GeneID:3265935		YP_199394.1
XOO0756	37.17	38.12	34.73	28.96	30.61	42.13	48.17	33.01	31.75	29.12	26.13	29.46	26.93	28.75	NC_006834.1	769525	771441	-	1917	copper resistance protein A		-1.0		COG2132	Q	SufI	Putative multicopper oxidases	8.0E-54	32315	GI:58580379|GeneID:3265749		YP_199395.1
XOO0757	53.64	82.30	62.64	65.98	67.47	79.52	60.17	51.11	58.75	68.35	58.47	73.65	57.18	44.05	NC_006834.1	771459	771875	-	417	hypothetical protein		-1.0						-1.0	-1	GI:58580380|GeneID:3265753		YP_199396.1
XOO0758	118.60	88.62	67.77	78.53	93.21	112.07	114.87	108.46	105.96	99.63	91.30	103.22	97.97	94.56	NC_006834.1	771981	773114	+	1134	cysteine synthase		-1.0		COG0031	E	CysK	Cysteine synthase	3.0E-72	30381	GI:58580381|GeneID:3265754		YP_199397.1
XOO0759	195.60	160.48	156.56	116.88	144.50	218.68	237.67	193.42	174.89	179.72	199.82	209.14	213.22	207.08	NC_006834.1	773071	775182	+	2112	oligopeptidase A		-1.0		COG0339	E	Dcp	Zn-dependent oligopeptidases	0.0	30687	GI:58580382|GeneID:3265756		YP_199398.1
XOO0760	113.70	83.65	92.50	79.42	70.21	87.11	89.03	114.95	120.33	114.93	131.22	138.37	132.26	136.08	NC_006834.1	775326	776177	+	852	hypothetical protein		-1.0						-1.0	-1	GI:58580383|GeneID:3265757		YP_199399.1
XOO0761	711.45	228.86	228.41	221.55	189.00	215.58	208.26	789.49	791.35	804.16	647.07	707.75	710.66	790.46	NC_006834.1	776291	777499	-	1209	beta-ketoacyl- synthase I		-1.0		COG0304	IQ	FabB	3-oxoacyl-(acyl-carrier-protein) synthase	1.0E-111	30652	GI:58580384|GeneID:3265758		YP_199400.1
XOO0762	670.62	189.04	224.14	224.19	198.60	189.65	165.68	686.25	661.20	650.92	557.72	564.89	593.30	577.27	NC_006834.1	777499	778080	-	582	3-hydroxydecanoyl-ACP dehydratase		-1.0		COG0764	I	FabA	3-hydroxymyristoyl/3-hydroxydecanoyl-(acyl carrier protein) dehydratases	6.0E-35	31107	GI:58580385|GeneID:3265743	4.2.1.60	YP_199401.1
XOO0763	52.98	42.75	32.78	36.53	38.25	41.33	37.72	48.66	49.63	47.67	46.32	44.12	43.06	34.94	NC_006834.1	778330	779439	+	1110	DNA polymerase IV		-1.0		COG0389	L	DinP	Nucleotidyltransferase/DNA polymerase involved in DNA repair	4.0E-89	30738	GI:58580386|GeneID:3265760	2.7.7.7	YP_199402.1
XOO0764	53.68	53.49	55.09	61.99	60.33	60.91	61.15	59.57	56.15	49.64	56.03	61.95	51.07	50.34	NC_006834.1	779440	780231	+	792	phosphoglycolate phosphatase		-1.0		COG0546	R	Gph	Predicted phosphatases	2.0E-42	30892	GI:58580387|GeneID:3265762		YP_199403.1
XOO0765	103.20	109.06	84.76	78.46	78.14	103.59	104.93	81.96	83.70	81.69	77.21	85.66	85.44	87.65	NC_006834.1	780543	780941	-	399	hypothetical protein		-1.0						-1.0	-1	GI:122879045|GeneID:3265768		YP_199404.6
XOO0767	37.89	45.35	40.88	37.44	32.24	45.98	37.31	36.97	27.60	34.20	33.17	38.98	37.58	31.66	NC_006834.1	781685	782419	+	735	dithiobiotin synthetase		-1.0		COG0132	H	BioD	Dethiobiotin synthetase	1.0E-63	30481	GI:58580390|GeneID:3265773	6.3.3.3	YP_199406.1
XOO0768	141.95	725.99	1339.96	2040.45	1712.86	1366.04	984.34	150.20	161.87	143.27	217.89	207.81	207.46	140.25	NC_006834.1	782534	782989	-	456	hypothetical protein		-1.0						-1.0	-1	GI:58580391|GeneID:3265776		YP_199407.1
XOO0769	180.07	192.12	236.51	245.08	273.35	313.70	264.74	162.33	171.69	164.62	184.46	180.14	189.15	158.61	NC_006834.1	783062	783520	-	459	6-pyruvoyl tetrahydrobiopterin synthase		-1.0		COG0720	H	COG0720	6-pyruvoyl-tetrahydropterin synthase	3.0E-32	31064	GI:58580392|GeneID:3265781		YP_199408.1
XOO0770	156.98	414.99	725.75	664.54	566.69	643.59	679.85	133.62	139.64	128.07	101.38	110.31	108.45	121.95	NC_006834.1	783828	785282	-	1455	ATP-dependent RNA helicase		-1.0		COG0513	LKJ	SrmB	Superfamily II DNA and RNA helicases	1.0E-121	30859	GI:58580393|GeneID:3266152		YP_199409.1
XOO0771	125.83	132.36	105.38	93.40	88.07	103.78	100.20	130.32	128.47	134.79	134.57	132.32	129.61	136.49	NC_006834.1	785590	786579	+	990	fumarylacetoacetate hydrolase		-1.0		COG0179	Q	MhpD	2-keto-4-pentenoate hydratase/2-oxohepta-3-ene-1,7-dioic acid hydratase (catechol pathway)	6.0E-30	30528	GI:122879046|GeneID:3265784		YP_199410.6
XOO0772	69.53	63.00	58.54	51.19	56.90	59.57	48.43	62.42	72.82	62.84	64.95	63.70	58.69	60.91	NC_006834.1	786515	787249	+	735	maleylacetoacetate isomerase		-1.0		COG0625	O	Gst	Glutathione S-transferase	6.0E-23	30970	GI:58580395|GeneID:3265785		YP_199411.1
XOO0773	389.92	396.27	297.46	273.68	300.38	323.45	328.22	380.32	386.29	372.57	393.09	382.20	382.90	405.13	NC_006834.1	787588	788727	-	1140	type II secretion system protein-like protein		-1.0		COG5008	NU	PilU	Tfp pilus assembly protein, ATPase PilU	1.0E-126	34613	GI:58580396|GeneID:3265786		YP_199412.1
XOO0774	375.12	506.06	527.96	508.14	418.46	402.61	390.84	334.93	375.89	327.85	349.44	347.07	318.06	281.00	NC_006834.1	788727	789203	+	477	hypothetical protein		-1.0						-1.0	-1	GI:58580397|GeneID:3265789		YP_199413.1
XOO0775	424.91	620.35	632.39	576.15	438.66	534.15	502.62	488.80	479.36	464.55	443.87	495.21	468.74	469.93	NC_006834.1	789200	790090	+	891	hypothetical protein		-1.0		COG2885	M	OmpA	Outer membrane protein and related peptidoglycan-associated (lipo)proteins	0.0050	32711	GI:58580398|GeneID:3265791		YP_199414.1
XOO0776	1109.40	1358.90	1660.80	2006.78	1495.10	842.87	786.03	1332.16	1559.59	1577.21	2088.36	1841.84	1794.73	1712.19	NC_006834.1	790306	790650	+	345	hypothetical protein		-1.0		COG2841	S	COG2841	Uncharacterized protein conserved in bacteria	3.0E-6	32669	GI:58580399|GeneID:3265794		YP_199415.1
XOO0777	447.87	376.99	339.34	329.88	347.07	409.17	416.77	418.55	406.06	432.26	392.20	406.46	406.68	405.78	NC_006834.1	791039	792262	+	1224	cystathionine beta-synthase		-1.0		COG0031	E	CysK	Cysteine synthase	9.0E-80	30381	GI:58580400|GeneID:3265796		YP_199416.1
XOO0778	877.68	884.18	856.95	743.11	621.47	614.15	690.16	861.81	868.21	854.04	784.54	803.62	759.02	805.63	NC_006834.1	792353	793546	+	1194	cystathionine gamma-synthase		-1.0		COG0626	E	MetC	Cystathionine beta-lyases/cystathionine gamma-synthases	1.0E-141	30971	GI:58580401|GeneID:3265799		YP_199417.1
XOO0779	1047.94	886.66	995.42	964.12	885.40	753.63	673.83	838.63	994.36	956.67	1006.71	829.54	986.50	984.81	NC_006834.1	793593	794393	+	801	hypothetical protein		-1.0						-1.0	-1	GI:58580402|GeneID:3265777		YP_199418.1
XOO0780	1474.35	1012.47	1331.01	1424.35	1280.68	932.50	892.88	1287.91	1422.91	1406.87	1611.43	1308.73	1362.84	1365.01	NC_006834.1	795477	797462	+	1986	glycosyltransferase		-1.0		COG0438	M	RfaG	Glycosyltransferase	1.0E-15	30787	GI:58580403|GeneID:3265807		YP_199419.1
XOO0781	1168.30	754.04	996.43	1290.15	1214.76	858.02	720.85	992.48	1144.63	1081.98	1405.95	1119.81	1164.46	1049.92	NC_006834.1	797764	798927	+	1164	glycosyl transferase family protein		-1.0		COG1216	R	COG1216	Predicted glycosyltransferases	1.0E-20	31409	GI:58580404|GeneID:3265809		YP_199420.1
XOO0782	414.68	281.48	338.67	435.53	419.80	247.60	189.65	334.34	381.46	340.20	460.06	363.53	349.00	292.57	NC_006834.1	798933	799985	+	1053	o-antigen acetylase		-1.0		COG1835	I	COG1835	Predicted acyltransferases	4.0E-18	32020	GI:58580405|GeneID:3265811		YP_199421.1
XOO0786	10.51	5.82	9.64	33.79	39.55	17.40	8.28	4.62	9.96	7.26	44.13	30.55	32.26	4.83	NC_006834.1	801520	801660	+	141	IS1478 transposase		-1.0						-1.0	-1	GI:58580409|GeneID:3266182		YP_199425.1
XOO0787	211.37	214.05	190.67	177.60	151.54	165.34	150.23	199.25	220.36	175.85	190.23	190.54	200.88	182.79	NC_006834.1	801696	802901	+	1206	IS1113 transposase		-1.0		COG3328	L	COG3328	Transposase and inactivated derivatives	1.0E-72	33137	GI:122879047|GeneID:3265830		YP_199426.6
XOO0788	66.78	87.94	65.59	85.27	77.22	66.27	60.98	64.90	69.07	59.10	85.01	79.57	78.32	60.97	NC_006834.1	802956	803321	+	366	IS1478 transposase		-1.0						-1.0	-1	GI:58580411|GeneID:3266162		YP_199427.1
XOO0789	180.78	214.84	197.99	242.25	234.75	146.11	129.74	165.77	164.68	172.07	230.99	184.44	177.55	189.48	NC_006834.1	803431	804750	-	1320	ATP-binding protein		-1.0		COG1134	GM	TagH	ABC-type polysaccharide/polyol phosphate transport system, ATPase component	1.0E-75	31329	GI:58580412|GeneID:3265833		YP_199428.1
XOO0790	351.59	309.77	243.78	219.32	212.97	202.33	251.18	327.45	341.42	347.70	339.81	374.86	300.17	365.76	NC_006834.1	805775	806716	-	942	electron transfer flavoprotein subunit alpha		-1.0		COG2025	C	FixB	Electron transfer flavoprotein, alpha subunit	3.0E-80	32208	GI:58580413|GeneID:3265836		YP_199429.1
XOO0791	362.67	279.40	219.70	197.96	203.42	187.53	236.29	337.36	368.71	383.49	359.01	399.75	301.27	390.01	NC_006834.1	806716	807462	-	747	electron transfer flavoprotein subunit beta		-1.0		COG2086	C	FixA	Electron transfer flavoprotein, beta subunit	6.0E-65	32269	GI:58580414|GeneID:3265846		YP_199430.1
XOO0792	464.11	488.40	499.92	414.57	322.86	282.38	300.83	390.31	415.58	408.20	375.03	352.00	376.99	449.72	NC_006834.1	807619	808743	+	1125	dTDP-glucose 4,6-dehydratase		-1.0		COG1088	M	RfbB	dTDP-D-glucose 4,6-dehydratase	1.0E-154	31285	GI:58580415|GeneID:3265848		YP_199431.1
XOO0793	454.00	439.40	519.54	503.12	380.59	305.40	261.66	417.96	459.43	442.92	477.28	413.95	444.10	465.90	NC_006834.1	808703	809686	+	984	glucose-1-phosphate thymidylyltransferase		-1.0		COG1209	M	RfbA	dTDP-glucose pyrophosphorylase	1.0E-116	31402	GI:58580416|GeneID:3265850		YP_199432.1
XOO0794	386.76	381.39	456.73	365.73	265.05	269.93	262.21	395.64	412.78	391.84	365.44	376.57	402.13	444.57	NC_006834.1	809683	810240	+	558	dTDP-4-dehydrorhamnose 3,5-epimerase		-1.0		COG1898	M	RfbC	dTDP-4-dehydrorhamnose 3,5-epimerase and related enzymes	5.0E-62	32082	GI:58580417|GeneID:3265851		YP_199433.1
XOO0795	358.81	410.26	433.35	407.08	290.28	295.22	264.79	357.59	356.91	358.39	353.83	367.96	372.69	350.74	NC_006834.1	810237	811145	+	909	dTDP-4-dehydrorhamnose reductase		-1.0		COG1091	M	RfbD	dTDP-4-dehydrorhamnose reductase	5.0E-84	31288	GI:58580418|GeneID:3265853		YP_199434.1
XOO0796	628.88	753.34	916.54	1047.04	905.83	639.85	594.62	667.09	761.35	763.57	778.00	682.89	629.84	639.97	NC_006834.1	811262	812665	-	1404	phosphomannose isomerase; GDP-mannose pyrophosphorylase		-1.0		COG0836	M	{ManC}	Mannose-1-phosphate guanylyltransferase	1.0E-134	31178	GI:58580419|GeneID:3261613		YP_199435.1
XOO0797	447.88	456.76	549.21	546.19	474.90	424.06	418.46	467.98	532.42	531.75	469.24	427.09	443.90	452.60	NC_006834.1	812712	814226	-	1515	phosphoglucomutase; phosphomannomutase		-1.0		COG1109	G	{ManB}	Phosphomannomutase	1.0E-104	31306	GI:58580420|GeneID:3266069		YP_199436.1
XOO0798	259.26	233.97	173.28	187.84	185.71	179.43	166.85	254.13	286.60	262.12	290.82	277.00	260.36	274.29	NC_006834.1	814159	814923	+	765	IpsJ protein		-1.0		COG1788	I	AtoD	Acyl CoA:acetate/3-ketoacid CoA transferase, alpha subunit	1.0E-80	31974	GI:58580421|GeneID:3265452		YP_199437.1
XOO0799	278.84	260.65	188.37	165.28	165.96	180.97	151.20	265.98	293.77	300.43	266.52	236.63	294.23	255.09	NC_006834.1	814923	815552	+	630	IpsJ protein		-1.0		COG2057	I	AtoA	Acyl CoA:acetate/3-ketoacid CoA transferase, beta subunit	5.0E-79	32240	GI:58580422|GeneID:3265451		YP_199438.1
XOO0800	77.54	71.35	65.51	65.77	65.11	63.28	57.51	69.60	73.70	67.78	76.77	73.33	66.20	54.07	NC_006834.1	815610	817250	-	1641	hypothetical protein		-1.0		COG3754	M	RgpF	Lipopolysaccharide biosynthesis protein	7.0E-25	33549	GI:122879048|GeneID:3265450		YP_199439.6
XOO0801	217.44	209.97	207.61	196.45	196.17	211.54	212.85	215.58	243.66	223.40	241.32	250.53	233.19	243.91	NC_006834.1	817694	819394	-	1701	flavoprotein-ubiquinone oxidoreductase		-1.0		COG0644	C	FixC	Dehydrogenases (flavoproteins)	9.0E-62	30989	GI:58580424|GeneID:3265429		YP_199440.1
XOO0802	21.16	29.39	24.79	27.30	23.52	18.20	15.33	27.52	33.06	26.16	29.65	25.68	25.11	19.89	NC_006834.1	819459	820067	+	609	DNA repair system specific for alkylated DNA		-1.0		COG3145	L	AlkB	Alkylated DNA repair protein	3.0E-31	32959	GI:58580425|GeneID:3265445		YP_199441.1
XOO0803	176.14	205.45	175.09	188.42	153.06	138.87	132.76	172.78	195.49	182.18	185.67	190.91	161.71	170.04	NC_006834.1	820618	821262	-	645	hypothetical protein		-1.0		COG3218	R	COG3218	ABC-type uncharacterized transport system, auxiliary component	5.0E-45	33031	GI:58580426|GeneID:3265443		YP_199442.1
XOO0804	102.42	107.88	110.26	119.98	104.59	83.69	79.78	109.51	131.30	112.26	122.92	135.16	105.18	112.44	NC_006834.1	821259	822185	-	927	hypothetical protein		-1.0		COG1463	Q	Ttg2C	ABC-type transport system involved in resistance to organic solvents, periplasmic component	4.0E-31	31652	GI:58580427|GeneID:3265417		YP_199443.1
XOO0805	95.23	136.55	115.34	120.18	100.28	97.20	79.77	109.42	109.77	113.91	105.03	110.19	96.10	89.27	NC_006834.1	822188	823030	-	843	ABC transporter ATP-binding protein		-1.0		COG1127	Q	Ttg2A	ABC-type transport system involved in resistance to organic solvents, ATPase component	7.0E-94	31324	GI:58580428|GeneID:3263342		YP_199444.1
XOO0806	99.61	120.59	108.10	116.31	98.04	89.10	81.77	108.87	98.43	105.86	104.05	109.29	95.75	75.03	NC_006834.1	823116	824312	-	1197	ABC transporter permease		-1.0		COG0767	Q	Ttg2B	ABC-type transport system involved in resistance to organic solvents, permease component	9.0E-71	31110	GI:58580429|GeneID:3265447		YP_199445.1
XOO0807	97.10	107.13	101.73	102.16	98.57	86.88	83.13	102.39	98.21	98.37	106.30	103.00	95.79	81.11	NC_006834.1	824398	825657	+	1260	hypothetical protein		-1.0		COG2966	S	COG2966	Uncharacterized conserved protein	8.0E-41	32786	GI:58580430|GeneID:3264630		YP_199446.1
XOO0808	2239.65	2952.62	3399.20	2745.93	2179.56	2540.50	2321.45	2193.32	2266.25	2002.17	2150.07	2123.70	2461.00	2510.83	NC_006834.1	825719	826183	-	465	DNA-binding protein		-1.0		COG2916	R	Hns	DNA-binding protein H-NS	7.0E-15	32740	GI:58580431|GeneID:3264629		YP_199447.1
XOO0809	486.05	451.94	365.92	347.66	320.54	367.77	358.62	466.85	477.45	474.42	440.23	459.91	442.81	429.99	NC_006834.1	826323	828017	-	1695	prolyl-tRNA synthetase		-1.0		COG0442	J	ProS	Prolyl-tRNA synthetase	1.0E-155	30791	GI:122879049|GeneID:3264628	6.1.1.15	YP_199448.6
XOO0810	396.45	410.73	361.61	329.13	315.12	424.16	353.34	451.51	487.03	476.00	507.27	688.07	619.68	477.44	NC_006834.1	828129	828533	-	405	hypothetical protein		-1.0						-1.0	-1	GI:58580433|GeneID:3264627		YP_199449.1
XOO0811	175.39	225.86	181.51	179.47	176.45	192.07	175.72	174.63	137.08	153.19	161.30	168.69	143.85	129.69	NC_006834.1	828608	829438	+	831	phosphatidylserine synthase		-1.0		COG1183	I	PssA	Phosphatidylserine synthase	3.0E-47	31376	GI:58580434|GeneID:3264626		YP_199450.1
XOO4729	96.53	133.68	89.36	92.03	93.97	155.29	95.07	104.98	77.69	81.51	85.66	94.44	96.27	73.85	NC_006834.1	829449	829916	+	468	hypothetical protein		-1.0						-1.0	-1	GI:121632039|GeneID:4699418		YP_001001400.1
XOO0812	45.31	66.52	40.45	50.46	41.98	50.02	39.39	44.28	44.45	33.61	41.32	41.09	30.87	31.87	NC_006834.1	829922	830395	+	474	ribosomal-protein-alanine acetyltransferase		-1.0		COG0456	R	RimI	Acetyltransferases	2.0E-16	30804	GI:122879050|GeneID:3264625		YP_199451.6
XOO0813	46.32	60.07	54.78	102.67	143.18	93.52	56.80	47.51	40.05	49.15	75.53	87.29	64.03	26.89	NC_006834.1	830813	831151	+	339	ISXo8 transposase		-1.0						-1.0	-1	GI:58580436|GeneID:3264624		YP_199452.1
XOO0814	0.61	0.81	0.86	0.16	0.73	0.30	0.48	0.93	0.26	0.36	0.42	0.23	0.18	0.45	NC_006834.1	831167	832390	+	1224	ISxac1 transposase		-1.0						-1.0	-1	GI:58580437|GeneID:3264623		YP_199453.1
XOO0817	0.00	0.00	0.00	0.00	0.00	0.00	0.41	0.00	0.22	0.00	0.00	0.00	0.00	0.00	NC_006834.1	834011	834715	-	705	transposase		-1.0		COG3039	L	COG3039	Transposase and inactivated derivatives, IS5 family	9.0E-13	32853	GI:58580440|GeneID:3264620		YP_199456.1
XOO0818	40.70	43.09	34.11	85.64	100.03	77.46	48.02	40.78	39.55	40.57	70.46	64.43	64.62	41.05	NC_006834.1	835060	836511	-	1452	ISXo8 transposase		-1.0		COG5659	L	COG5659	FOG: Transposase	1.0E-62	35218	GI:122879051|GeneID:3264619		YP_199457.6
XOO0820	118.96	187.70	188.41	160.76	130.21	120.48	124.04	127.74	145.07	142.64	134.95	127.73	127.09	134.79	NC_006834.1	836609	838726	+	2118	soluble lytic murein transglycosylase		-1.0		COG0741	M	MltE	Soluble lytic murein transglycosylase and related regulatory proteins (some contain LysM/invasin domains)	2.0E-21	31084	GI:58580443|GeneID:3264617		YP_199459.1
XOO0821	10.25	22.56	20.02	18.96	19.24	10.91	13.45	15.00	14.09	12.92	19.70	16.73	12.11	10.98	NC_006834.1	838993	840033	-	1041	pectate lyase		-1.0		COG3866	G	PelB	Pectate lyase	4.0E-45	33656	GI:58580444|GeneID:3264616		YP_199460.1
XOO0822	4.40	7.18	7.85	7.22	5.65	5.47	5.18	5.64	8.37	4.22	5.98	6.10	4.39	5.73	NC_006834.1	840353	841564	-	1212	ISXo8 transposase		-1.0		COG5659	L	COG5659	FOG: Transposase	4.0E-57	35218	GI:58580445|GeneID:3264615		YP_199461.1
XOO0823	13.41	9.79	8.00	18.89	16.79	13.04	11.59	10.06	19.98	6.78	14.41	3.51	11.62	3.00	NC_006834.1	841527	841979	+	453	transposase		-1.0		COG3293	L	COG3293	Transposase and inactivated derivatives	5.0E-5	33102	GI:58580446|GeneID:3264614		YP_199462.1
XOO0824	3.42	4.82	4.43	5.91	3.99	1.90	5.51	3.07	3.60	3.37	2.99	3.14	3.56	2.57	NC_006834.1	841945	842421	+	477	transposase		-1.0		COG3293	L	COG3293	Transposase and inactivated derivatives	2.0E-6	33102	GI:58580447|GeneID:3264613		YP_199463.1
XOO0825	0.27	0.00	0.28	0.35	0.46	0.00	0.53	0.30	0.57	0.80	0.00	0.17	0.00	0.74	NC_006834.1	842458	843006	+	549	ISXo8 transposase		-1.0		COG5659	L	COG5659	FOG: Transposase	2.0E-16	35218	GI:58580448|GeneID:3264612		YP_199464.1
XOO0826	104.86	137.62	132.77	158.34	157.71	122.86	118.09	100.20	98.09	105.33	149.94	143.58	136.94	114.91	NC_006834.1	843073	843387	-	315	SAM-dependent methyltransferase		-1.0		COG2226	H	UbiE	Methylase involved in ubiquinone/menaquinone biosynthesis	4.0E-4	32408	GI:58580449|GeneID:3264611		YP_199465.1
XOO0827	18.46	31.94	25.24	29.55	29.41	35.99	27.79	23.57	20.08	24.73	22.32	26.38	29.43	21.51	NC_006834.1	843573	844559	-	987	IS1404 transposase		-1.0		COG2801	L	Tra5	Transposase and inactivated derivatives	3.0E-7	32633	GI:58580450|GeneID:3264610		YP_199466.1
XOO0829	0.00	0.00	0.00	4.63	4.02	5.77	0.00	0.00	0.00	0.00	9.72	9.66	3.05	0.00	NC_006834.1	845155	845280	-	126	hypothetical protein		-1.0		COG2020	O	STE14	Putative protein-S-isoprenylcysteine methyltransferase	6.0E-5	32203	GI:58580452|GeneID:3264608		YP_199468.1
XOO0830	30.63	34.46	26.10	22.81	29.34	41.78	37.82	35.65	25.05	34.73	28.02	32.37	34.00	28.56	NC_006834.1	845302	845625	-	324	hypothetical protein		-1.0		COG2020	O	STE14	Putative protein-S-isoprenylcysteine methyltransferase	2.0E-5	32203	GI:58580453|GeneID:3264607		YP_199469.1
XOO0831	272.64	212.64	207.88	195.11	212.95	230.37	253.39	263.02	272.12	263.41	250.05	245.95	252.02	261.52	NC_006834.1	845612	848554	-	2943	valyl-tRNA synthetase		-1.0		COG0525	J	ValS	Valyl-tRNA synthetase	0.0	30871	GI:58580454|GeneID:3264606	6.1.1.9	YP_199470.1
XOO0832	99.44	77.48	75.49	76.68	72.29	87.22	92.11	77.14	75.46	80.97	78.30	81.99	76.81	75.39	NC_006834.1	848762	849187	-	426	DNA polymerase III subunit chi		-1.0		COG2927	L	HolC	DNA polymerase III, chi subunit	9.0E-27	32751	GI:58580455|GeneID:3264605		YP_199471.1
XOO4730	63.41	61.18	65.62	44.48	45.14	105.39	82.47	68.05	49.98	70.21	49.00	76.50	82.04	48.92	NC_006834.1	849228	849533	-	306	hypothetical protein		-1.0						-1.0	-1	GI:121632040|GeneID:4699419		YP_001001401.1
XOO0834	533.76	416.16	427.01	395.76	404.64	458.41	573.50	549.81	550.25	569.84	478.74	529.99	511.63	562.41	NC_006834.1	849533	851005	-	1473	leucyl aminopeptidase		-1.0		COG0260	E	PepB	Leucyl aminopeptidase	1.0E-142	30609	GI:58580457|GeneID:3264603	3.4.11.1	YP_199473.1
XOO0836	76.61	127.26	123.85	118.61	92.90	80.17	77.29	82.92	81.89	82.47	96.18	90.81	77.13	73.47	NC_006834.1	852108	853298	+	1191	hypothetical protein		-1.0		COG0795	R	COG0795	Predicted permeases	2.0E-56	31138	GI:58580459|GeneID:3264597		YP_199475.1
XOO0837	0.00	0.00	0.00	6.12	5.58	2.29	0.92	1.02	0.98	0.00	8.98	4.71	3.79	2.57	NC_006834.1	853444	853602	+	159	hypothetical protein		-1.0						-1.0	-1	GI:58580460|GeneID:3264596		YP_199476.1
XOO0838	18.36	16.14	17.74	18.91	20.04	17.86	14.03	16.69	15.34	21.55	18.31	28.21	21.20	11.34	NC_006834.1	853713	854180	-	468	hypothetical protein		-1.0						-1.0	-1	GI:122879052|GeneID:3264595		YP_199477.6
XOO0839	22.55	28.21	24.39	24.71	21.12	28.79	26.71	24.27	22.00	21.35	22.98	25.05	24.13	17.50	NC_006834.1	854607	855578	+	972	site-specific tyrosine recombinase XerD		-1.0		COG4974	L	XerD	Site-specific recombinase XerD	1.0E-101	34580	GI:161899015|GeneID:3264594		YP_199478.2
XOO0840	301.44	494.90	491.16	377.20	286.03	278.56	283.71	326.80	321.88	335.35	312.80	338.18	306.95	314.27	NC_006834.1	856033	856830	+	798	disulfide isomerase		-1.0		COG1651	O	DsbG	Protein-disulfide isomerase	5.0E-22	31837	GI:58580463|GeneID:3264593		YP_199479.1
XOO0841	346.78	339.52	270.41	250.39	270.57	360.39	333.65	353.11	325.27	351.74	308.27	332.16	332.71	321.10	NC_006834.1	857229	861281	+	4053	phosphoribosylformylglycinamidine synthase		-1.0		COG0046	F	PurL	Phosphoribosylformylglycinamidine (FGAM) synthase, synthetase domain	0.0	30395	GI:58580464|GeneID:3264592	6.3.5.3	YP_199480.1
XOO0842	175.65	131.09	129.00	105.72	89.46	77.14	78.55	183.29	170.10	209.50	157.23	168.49	127.93	144.85	NC_006834.1	862259	866056	+	3798	hypothetical protein		-1.0						-1.0	-1	GI:58580465|GeneID:3264591		YP_199481.1
XOO0847	144.69	206.36	205.08	184.46	148.12	129.33	118.83	148.29	142.33	146.16	149.22	151.95	140.13	129.37	NC_006834.1	868333	870015	+	1683	general secretion pathway protein E		-1.0		COG2804	NU	PulE	Type II secretory pathway, ATPase PulE/Tfp pilus assembly pathway, ATPase PilB	1.0E-148	32635	GI:58580470|GeneID:3264586		YP_199486.1
XOO0848	91.69	132.12	109.95	99.94	83.55	81.97	59.40	85.22	75.46	73.68	81.99	84.57	72.13	55.19	NC_006834.1	870191	871408	+	1218	general secretion pathway protein F		-1.0		COG1459	NU	PulF	Type II secretory pathway, component PulF	8.0E-95	31648	GI:58580471|GeneID:3264585		YP_199487.1
XOO0849	270.35	288.70	275.57	293.65	240.85	211.60	197.47	270.49	294.97	267.95	296.49	318.98	301.01	294.83	NC_006834.1	871616	872107	+	492	general secretion pathway protein G		-1.0		COG2165	NU	PulG	Type II secretory pathway, pseudopilin PulG	2.0E-10	32348	GI:58580472|GeneID:3264584		YP_199488.1
XOO0850	130.99	160.99	157.79	128.11	95.18	108.83	108.69	127.92	125.45	129.25	103.21	116.04	111.23	104.06	NC_006834.1	872117	872626	+	510	general secretion pathway protein H		-1.0		COG4970	NU	FimT	Tfp pilus assembly protein FimT	1.0E-20	34577	GI:58580473|GeneID:3264583		YP_199489.1
XOO0851	43.69	67.34	60.10	63.88	64.74	52.72	40.58	49.55	51.64	49.77	50.88	53.00	47.71	36.87	NC_006834.1	872623	873039	+	417	general secretion pathway protein I		-1.0		COG2165	NU	PulG	Type II secretory pathway, pseudopilin PulG	6.0E-7	32348	GI:58580474|GeneID:3264582		YP_199490.1
XOO0852	24.92	33.31	28.72	32.87	29.89	33.42	22.71	25.58	20.61	20.91	21.97	24.15	23.18	14.34	NC_006834.1	873036	873671	+	636	general secretion pathway protein J		-1.0		COG4795	U	PulJ	Type II secretory pathway, component PulJ	9.0E-12	34404	GI:58580475|GeneID:3264581		YP_199491.1
XOO0853	19.95	28.09	18.16	25.97	23.36	23.66	15.78	18.14	19.29	18.71	21.62	24.70	21.30	11.11	NC_006834.1	873614	874519	+	906	general secretion pathway protein K		-1.0		COG3156	U	PulK	Type II secretory pathway, component PulK	8.0E-36	32970	GI:58580476|GeneID:3264580		YP_199492.1
XOO0854	149.93	183.70	146.37	141.26	126.29	144.19	119.02	150.91	125.41	126.26	144.73	153.12	137.50	129.55	NC_006834.1	874492	875637	+	1146	general secretion pathway protein L		-1.0		COG3166	NU	PilN	Tfp pilus assembly protein PilN	3.0E-9	32979	GI:58580477|GeneID:3264579		YP_199493.1
XOO0855	116.50	125.80	101.32	93.39	80.23	85.80	69.10	107.27	102.89	98.29	109.17	123.76	102.73	94.70	NC_006834.1	875591	876274	+	684	general secretion pathway protein M		-1.0						-1.0	-1	GI:58580478|GeneID:3264578		YP_199494.1
XOO0856	81.32	96.80	78.64	69.23	60.88	60.56	54.52	94.90	92.94	89.02	80.38	93.52	80.27	77.04	NC_006834.1	876264	877079	+	816	general secretion pathway protein N		-1.0						-1.0	-1	GI:58580479|GeneID:3264577		YP_199495.1
XOO0857	265.44	273.47	224.87	208.78	188.32	186.99	183.65	273.75	283.43	269.06	267.26	274.52	267.20	256.27	NC_006834.1	877076	879388	+	2313	general secretion pathway protein D		-1.0		COG1450	NU	PulD	Type II secretory pathway, component PulD	6.0E-83	31639	GI:58580480|GeneID:3264576		YP_199496.1
XOO0858	95.75	113.97	79.09	68.87	62.31	77.11	74.85	102.84	96.79	96.22	73.71	82.94	83.00	71.60	NC_006834.1	879385	880224	+	840	hypothetical protein		-1.0		COG1216	R	COG1216	Predicted glycosyltransferases	3.0E-6	31409	GI:58580481|GeneID:3264575		YP_199497.1
XOO0859	35.35	104.07	95.89	82.82	56.67	49.35	48.23	48.20	48.38	46.31	48.42	53.69	40.90	32.85	NC_006834.1	880648	881376	-	729	transcriptional regulator		-1.0		COG2188	K	PhnF	Transcriptional regulators	2.0E-47	32371	GI:58580482|GeneID:3264574		YP_199498.1
XOO0860	28.11	26.10	21.31	27.10	28.26	25.00	22.84	23.16	20.73	21.33	26.14	27.10	22.11	15.34	NC_006834.1	881482	882324	-	843	transporter		-1.0		COG3201	H	PnuC	Nicotinamide mononucleotide transporter	2.0E-26	33014	GI:58580483|GeneID:3264573		YP_199499.1
XOO0861	54.02	42.88	35.11	34.40	33.84	41.38	41.80	56.52	53.01	50.64	50.45	52.31	47.42	48.57	NC_006834.1	882433	884634	-	2202	iron permease		-1.0		COG4773	P	FhuE	Outer membrane receptor for ferric coprogen and ferric-rhodotorulic acid	2.0E-42	34386	GI:58580484|GeneID:3264572		YP_199500.1
XOO0862	21.09	21.49	12.43	15.20	17.42	18.39	17.89	14.86	18.50	17.80	17.46	20.27	14.62	15.46	NC_006834.1	884631	885845	-	1215	hypothetical protein		-1.0		COG2334	R	COG2334	Putative homoserine kinase type II (protein kinase fold)	2.0E-13	32485	GI:58580485|GeneID:3264571		YP_199501.1
XOO0863	76.48	82.43	69.47	71.17	80.85	108.54	83.33	69.75	60.38	54.83	55.21	57.53	55.53	51.05	NC_006834.1	886474	887238	+	765	glycosyl transferase family protein		-1.0		COG1216	R	COG1216	Predicted glycosyltransferases	2.0E-34	31409	GI:58580486|GeneID:3264570		YP_199502.1
XOO0864	92.93	103.86	81.52	102.77	112.92	110.76	106.13	97.53	80.10	90.58	101.75	100.40	90.17	81.06	NC_006834.1	887280	888068	+	789	transposase		-1.0		COG3415	L	COG3415	Transposase and inactivated derivatives	4.0E-11	33221	GI:58580487|GeneID:3264569		YP_199503.1
XOO4731	0.00	0.00	0.00	0.00	1.28	3.67	0.00	0.00	0.00	0.00	0.00	1.89	0.55	0.00	NC_006834.1	888069	888167	-	99	transposase		-1.0						-1.0	-1	GI:121632041|GeneID:4699420		YP_001001402.1
XOO0865	35.42	31.53	33.92	42.98	45.92	52.01	45.98	34.19	41.27	38.13	49.53	61.75	61.36	39.94	NC_006834.1	888318	888593	+	276	transposase		-1.0						-1.0	-1	GI:58580488|GeneID:3264568		YP_199504.1
XOO0866	54.46	79.00	70.56	79.85	91.46	54.63	61.66	57.58	64.89	60.77	58.54	64.36	60.46	38.81	NC_006834.1	892705	892995	-	291	hypothetical protein		-1.0		COG1343	L	COG1343	Uncharacterized protein predicted to be involved in DNA repair	2.0E-18	31534	GI:58580489|GeneID:3264567		YP_199505.1
XOO0867	112.54	119.87	113.59	98.76	89.56	93.72	95.76	112.40	100.69	98.53	90.23	98.87	98.90	93.76	NC_006834.1	893010	894083	-	1074	hypothetical protein		-1.0		COG1518	L	COG1518	Uncharacterized protein predicted to be involved in DNA repair	4.0E-68	31707	GI:58580490|GeneID:3264566		YP_199506.1
XOO0868	172.92	186.26	158.14	127.94	124.93	161.60	125.83	191.73	168.62	174.56	142.30	172.04	206.77	160.37	NC_006834.1	894047	894679	-	633	endonuclease		-1.0		COG1468	L	COG1468	RecB family exonuclease	2.0E-17	31657	GI:58580491|GeneID:3264565		YP_199507.1
XOO0869	785.88	561.01	582.51	515.84	488.81	420.69	433.08	808.56	750.55	743.25	788.42	743.17	821.45	827.13	NC_006834.1	894699	895565	-	867	hypothetical protein		-1.0		COG3649	L	COG3649	Uncharacterized protein predicted to be involved in DNA repair	2.0E-39	33447	GI:58580492|GeneID:3264564		YP_199508.1
XOO0870	300.26	273.15	255.16	249.10	236.57	203.75	189.52	294.34	302.46	280.35	305.75	330.55	300.75	269.13	NC_006834.1	895562	897406	-	1845	hypothetical protein		-1.0						-1.0	-1	GI:58580493|GeneID:3264563		YP_199509.1
XOO0871	260.69	333.04	302.19	273.09	248.96	275.76	237.07	274.04	281.12	286.68	307.39	313.38	314.32	281.02	NC_006834.1	897403	898077	-	675	hypothetical protein		-1.0						-1.0	-1	GI:58580494|GeneID:3264562		YP_199510.1
XOO0872	355.83	577.53	567.70	560.19	480.45	438.68	431.58	341.21	333.14	312.46	330.24	332.39	315.54	311.63	NC_006834.1	898205	900496	-	2292	hypothetical protein		-1.0		COG1203	R	COG1203	Predicted helicases	3.0E-45	31396	GI:58580495|GeneID:3264561		YP_199511.1
XOO0874	0.95	3.41	1.93	1.40	1.42	2.17	1.40	0.78	1.00	1.63	1.30	2.69	0.87	1.95	NC_006834.1	900621	901247	+	627	transposase		-1.0						-1.0	-1	GI:58580497|GeneID:3264559		YP_199513.1
XOO0875	0.00	0.00	0.00	0.00	0.00	0.00	0.00	0.00	0.00	0.00	0.00	0.00	0.00	0.00	NC_006834.1	901294	901575	+	282	transposase		-1.0						-1.0	-1	GI:58580498|GeneID:3264558		YP_199514.1
XOO0876	50.40	74.12	63.17	45.57	33.44	56.94	41.79	47.73	42.26	43.39	35.95	42.43	43.68	32.13	NC_006834.1	901966	902541	-	576	Maf-like protein		-1.0		COG0424	D	Maf	Nucleotide-binding protein implicated in inhibition of septum formation	3.0E-48	30773	GI:58580499|GeneID:3264557		YP_199515.1
XOO0877	1122.17	1503.37	1319.64	1374.44	1462.61	1362.38	1108.29	796.70	726.79	673.98	696.51	612.61	565.94	569.81	NC_006834.1	902513	903163	+	651	hypothetical protein		-1.0		COG1399	R	COG1399	Predicted metal-binding, possibly nucleic acid-binding protein	8.0E-23	31589	GI:58580500|GeneID:3264556		YP_199516.1
XOO4732	2250.67	2149.90	2045.61	2166.37	2101.20	2422.50	2296.60	2014.00	1920.61	2032.68	2093.53	2395.72	2056.62	2031.37	NC_006834.1	903262	903456	+	195	50S ribosomal protein L32		-1.0		COG0333	J	RpmF	Ribosomal protein L32	3.0E-12	30681	GI:121632042|GeneID:4699421		YP_001001403.1
XOO0878	727.28	862.53	817.12	824.23	901.14	932.68	797.69	602.18	572.02	539.34	528.19	531.96	500.74	489.21	NC_006834.1	903546	904523	+	978	3-oxoacyl-ACP synthase		-1.0		COG0332	I	FabH	3-oxoacyl-[acyl-carrier-protein] synthase III	1.0E-120	30680	GI:161899014|GeneID:3264555	2.3.1.41	YP_199517.2
XOO0879	30.23	34.63	31.16	49.16	53.45	44.50	34.07	22.13	20.17	18.89	21.51	24.63	22.74	16.05	NC_006834.1	904753	905193	+	441	hypothetical protein		-1.0						-1.0	-1	GI:58580502|GeneID:3264554		YP_199518.1
XOO0880	715.37	346.67	305.00	286.63	266.88	348.67	272.45	679.85	587.05	594.83	504.75	597.51	551.86	522.99	NC_006834.1	905471	906415	+	945	ACP S-malonyltransferase		-1.0		COG0331	I	FabD	(acyl-carrier-protein) S-malonyltransferase	2.0E-92	30679	GI:58580503|GeneID:3264553		YP_199519.1
XOO0881	1019.75	377.61	348.60	333.49	318.02	328.01	295.83	1015.57	978.86	960.57	896.08	985.61	891.64	964.59	NC_006834.1	906384	907241	+	858	3-ketoacyl-ACP reductase		-1.0		COG1028	IQR	FabG	Dehydrogenases with different specificities (related to short-chain alcohol dehydrogenases)	6.0E-46	31231	GI:58580504|GeneID:3264552	1.1.1.100	YP_199520.1
XOO0882	12308.83	9958.70	8644.95	11413.81	12456.44	10557.55	8042.58	10750.99	11638.07	11138.24	15220.92	12228.49	13481.51	11644.16	NC_006834.1	907446	907685	+	240	acyl carrier protein		-1.0		COG0236	IQ	AcpP	Acyl carrier protein	4.0E-13	30585	GI:161899013|GeneID:3264551		YP_199521.2
XOO0883	866.38	595.91	621.94	583.50	584.79	629.96	584.40	856.78	825.18	832.38	792.74	784.80	828.22	856.26	NC_006834.1	907764	909062	+	1299	3-oxoacyl-ACP synthase		-1.0		COG0304	IQ	FabB	3-oxoacyl-(acyl-carrier-protein) synthase	1.0E-143	30652	GI:58580506|GeneID:3264539	2.3.1.41	YP_199522.1
XOO0884	223.60	217.86	165.68	149.71	141.32	185.64	151.68	213.20	182.86	185.28	162.27	176.23	175.50	166.78	NC_006834.1	909233	910588	+	1356	hypothetical protein		-1.0		COG0147	EH	TrpE	Anthranilate/para-aminobenzoate synthases component I	1.0E-110	30496	GI:58580507|GeneID:3264538		YP_199523.1
XOO0885	103.02	110.09	80.55	78.31	75.52	90.51	76.47	116.34	114.20	116.22	116.07	140.28	106.30	102.88	NC_006834.1	910649	911722	+	1074	hypothetical protein		-1.0		COG1559	R	COG1559	Predicted periplasmic solute-binding protein	2.0E-97	31747	GI:58580508|GeneID:3264537		YP_199524.1
XOO0886	158.61	163.53	139.34	130.04	118.29	135.60	122.47	179.30	175.23	184.22	166.30	184.45	170.14	154.65	NC_006834.1	911719	912678	+	960	DNA polymerase III subunit delta'		-1.0		COG0470	L	HolB	ATPase involved in DNA replication	2.0E-37	73174	GI:58580509|GeneID:3264536	2.7.7.7	YP_199525.1
XOO0887	305.45	306.16	234.15	235.10	233.42	217.87	182.55	289.99	324.44	300.16	287.01	321.39	310.12	293.29	NC_006834.1	912675	913028	+	354	type IV fimbriae assembly protein		-1.0		COG3215	NU	PilZ	Tfp pilus assembly protein PilZ	2.0E-41	33028	GI:58580510|GeneID:3264534		YP_199526.1
XOO4665	0.00	0.00	0.00	0.00	0.00	0.00	0.00	0.00	0.00	0.00	0.00	0.00	0.00	0.00	NC_006834.1	913305	913379	+	75	tRNA-Val		-1.0						-1.0	-1	GeneID:3264533
XOO0890	46.72	91.79	50.33	59.58	62.72	50.78	65.46	40.88	46.42	26.61	45.51	47.78	35.56	38.38	NC_006834.1	914984	915373	+	390	hypothetical protein		-1.0						-1.0	-1	GI:58580513|GeneID:3264529		YP_199529.1
XOO0891	35.03	36.52	31.37	42.43	43.82	39.03	34.50	35.73	30.05	30.94	32.74	31.85	26.85	22.45	NC_006834.1	915609	917384	-	1776	propionate catabolism regulatory protein		-1.0		COG3829	KT	RocR	Transcriptional regulator containing PAS, AAA-type ATPase, and DNA-binding domains	4.0E-95	33622	GI:58580514|GeneID:3264499		YP_199530.1
XOO0892	111.13	21.05	16.16	14.52	13.99	13.06	14.15	118.43	119.86	116.01	102.80	109.40	113.10	118.93	NC_006834.1	917353	918249	+	897	2-methylisocitrate lyase		-1.0		COG2513	G	PrpB	PEP phosphonomutase and related enzymes	1.0E-94	32583	GI:161899012|GeneID:3264498	4.1.3.30	YP_199531.2
XOO0893	289.66	106.39	105.43	103.04	99.76	86.11	89.40	301.32	311.17	341.53	314.74	329.58	311.15	322.05	NC_006834.1	918310	919479	+	1170	methylcitrate synthase		-1.0		COG0372	C	GltA	Citrate synthase	1.0E-117	30721	GI:58580516|GeneID:3264497	2.3.3.5	YP_199532.1
XOO0894	155.15	77.86	64.13	62.94	56.33	53.94	54.14	151.08	151.96	163.07	158.05	152.42	160.24	154.87	NC_006834.1	919646	922237	+	2592	aconitate hydratase		-1.0		COG1048	C	AcnA	Aconitase A	0.0	31249	GI:122879053|GeneID:3264496	4.2.1.3	YP_199533.6
XOO0895	0.00	0.00	0.00	2.82	1.84	0.66	0.00	1.18	0.00	0.00	4.44	6.79	3.18	0.00	NC_006834.1	922560	922697	+	138	hypothetical protein		-1.0						-1.0	-1	GI:58580518|GeneID:3264495		YP_199534.1
XOO0896	57.52	66.23	52.34	45.70	36.23	44.82	37.56	58.43	59.69	60.05	48.79	50.33	56.18	52.16	NC_006834.1	922970	924169	+	1200	hypothetical protein		-1.0		COG2828	S	COG2828	Uncharacterized protein conserved in bacteria	1.0E-147	32656	GI:58580519|GeneID:3264494		YP_199535.1
XOO0897	62.27	104.07	103.58	109.86	96.21	89.16	89.22	67.51	65.46	63.29	65.61	68.09	66.26	68.50	NC_006834.1	924669	926885	+	2217	TonB-dependent receptor		-1.0		COG1629	P	CirA	Outer membrane receptor proteins, mostly Fe transport	2.0E-25	31816	GI:122879054|GeneID:3264492		YP_199536.6
XOO0898	26.11	54.90	44.07	48.43	41.27	40.70	38.79	31.03	29.92	31.54	33.32	33.29	30.36	33.04	NC_006834.1	926925	927962	+	1038	inosine-uridine preferring nucleoside hydrolase		-1.0		COG1957	F	URH1	Inosine-uridine nucleoside N-ribohydrolase	8.0E-36	32140	GI:58580521|GeneID:3264491		YP_199537.1
XOO0899	3.24	8.08	4.95	21.25	20.08	20.35	3.19	2.67	0.85	3.99	13.94	14.84	14.38	2.23	NC_006834.1	928072	928254	-	183	hypothetical protein		-1.0						-1.0	-1	GI:58580522|GeneID:3264488		YP_199538.1
XOO0900	6.97	19.99	15.24	14.52	8.59	9.55	9.89	5.85	7.77	7.68	4.52	7.38	6.44	5.84	NC_006834.1	928287	929009	+	723	hypothetical protein		-1.0		COG1943	L	COG1943	Transposase and inactivated derivatives	2.0E-7	32126	GI:58580523|GeneID:3264487		YP_199539.1
XOO0901	15.42	478.45	1246.56	1213.59	244.01	38.73	39.64	14.65	13.27	14.92	14.75	15.32	15.34	14.25	NC_006834.1	929234	932221	+	2988	TonB-dependent receptor		-1.0		COG4771	P	FepA	Outer membrane receptor for ferrienterochelin and colicins	4.0E-16	34384	GI:122879055|GeneID:3264486		YP_199540.6
XOO0902	16.40	153.62	702.93	804.18	158.34	24.65	27.15	16.23	14.24	12.98	13.65	13.10	13.47	17.22	NC_006834.1	932522	933343	+	822	glycerophosphodiester phosphodiesterase		-1.0		COG0584	C	UgpQ	Glycerophosphoryl diester phosphodiesterase	3.0E-20	30929	GI:122879056|GeneID:3264485		YP_199541.6
XOO0903	1.25	8.51	44.41	38.94	12.07	6.11	2.25	0.91	1.31	1.23	1.00	2.10	1.77	0.95	NC_006834.1	933669	934382	+	714	hypothetical protein		-1.0		COG1566	V	EmrA	Multidrug resistance efflux pump	0.0070	31754	GI:58580526|GeneID:3264484		YP_199542.1
XOO0904	68.96	119.24	177.93	172.23	123.14	88.70	108.82	90.95	91.21	94.68	65.12	82.06	79.29	93.16	NC_006834.1	934342	935400	+	1059	ISXo8 transposase		-1.0		COG5659	L	COG5659	FOG: Transposase	5.0E-38	35218	GI:58580527|GeneID:3264474		YP_199543.1
XOO0905	0.00	0.00	0.00	0.00	0.00	0.00	0.00	0.00	0.00	0.00	0.00	0.00	0.00	0.00	NC_006834.1	935541	935768	+	228	ISXo8 transposase		-1.0		COG5659	L	COG5659	FOG: Transposase	2.0E-7	35218	GI:58580528|GeneID:3264473		YP_199544.1
XOO0906	20.54	26.16	24.79	27.63	19.69	12.42	14.77	16.80	19.79	17.96	18.46	18.14	14.88	13.92	NC_006834.1	936060	937076	+	1017	transposase		-1.0		COG2826	L	Tra8	Transposase and inactivated derivatives, IS30 family	5.0E-65	32654	GI:58580529|GeneID:3264472		YP_199545.1
XOO0907	3.70	8.49	6.19	8.67	5.87	4.37	6.76	5.22	5.01	4.17	5.09	5.51	4.98	4.85	NC_006834.1	937210	937770	-	561	bacterioferritin		-1.0		COG2193	P	Bfr	Bacterioferritin (cytochrome b1)	6.0E-23	32376	GI:58580530|GeneID:3264471		YP_199546.1
XOO0908	1.53	4.08	1.88	5.03	2.89	2.63	3.02	3.71	4.20	2.12	3.59	3.10	2.95	2.25	NC_006834.1	937813	938295	-	483	peroxiredoxin		-1.0		COG0678	O	AHP1	Peroxiredoxin	7.0E-46	31022	GI:58580531|GeneID:3264470		YP_199547.1
XOO0909	411.45	759.48	1213.62	633.65	557.55	745.04	1041.89	482.98	339.19	393.30	641.63	544.28	783.41	779.13	NC_006834.1	938359	938934	+	576	low molecular weight heat shock protein		-1.0		COG0071	O	IbpA	Molecular chaperone (small heat shock protein)	2.0E-24	30420	GI:58580532|GeneID:3264469		YP_199548.1
XOO0910	173.30	176.98	230.33	206.01	205.03	229.13	224.65	185.47	171.31	170.68	188.38	185.72	190.92	173.27	NC_006834.1	939345	940244	+	900	curved DNA binding protein		-1.0		COG0484	O	DnaJ	DnaJ-class molecular chaperone with C-terminal Zn finger domain	2.0E-52	30832	GI:58580533|GeneID:3264468		YP_199549.1
XOO0911	525.12	687.82	614.85	645.15	618.61	553.98	480.97	488.07	523.80	489.45	636.04	636.36	601.49	550.99	NC_006834.1	940484	940870	+	387	PilH family regulatory protein		-1.0		COG0745	TK	OmpR	Response regulators consisting of a CheY-like receiver domain and a winged-helix DNA-binding domain	7.0E-21	31088	GI:58580534|GeneID:3264467		YP_199550.1
XOO0912	463.71	502.80	468.70	409.27	380.20	444.82	447.28	474.68	443.13	480.24	440.74	465.02	459.16	458.09	NC_006834.1	941449	942627	+	1179	integral membrane protease subunit		-1.0		COG0330	O	HflC	Membrane protease subunits, stomatin/prohibitin homologs	5.0E-42	30678	GI:58580535|GeneID:3264466		YP_199551.1
XOO0913	502.14	473.06	505.72	403.53	343.53	378.94	432.39	485.99	519.99	507.82	474.74	464.08	458.39	519.26	NC_006834.1	942627	943490	+	864	integral membrane proteinase subunit		-1.0		COG0330	O	HflC	Membrane protease subunits, stomatin/prohibitin homologs	1.0E-39	30678	GI:58580536|GeneID:3264465		YP_199552.1
XOO0914	23.89	36.20	18.67	33.98	34.07	32.72	26.67	30.61	20.97	20.43	47.17	43.30	31.83	21.95	NC_006834.1	943784	943969	+	186	hypothetical protein		-1.0		COG3242	S	COG3242	Uncharacterized protein conserved in bacteria	4.0E-7	33054	GI:58580537|GeneID:3264464		YP_199553.1
XOO0915	889.83	706.80	682.08	614.05	615.90	814.64	906.09	904.49	910.19	952.78	887.46	942.36	1000.49	968.30	NC_006834.1	944124	945599	+	1476	adenylosuccinate synthetase		-1.0		COG0104	F	PurA	Adenylosuccinate synthase	0.0	30453	GI:58580538|GeneID:3264463	6.3.4.4	YP_199554.1
XOO0916	280.34	380.33	444.42	341.69	222.46	232.97	245.25	265.85	273.57	272.19	251.38	251.56	261.07	275.82	NC_006834.1	945925	948597	+	2673	aminopeptidase		-1.0		COG0308	E	PepN	Aminopeptidase N	1.0E-100	30656	GI:58580539|GeneID:3264462		YP_199555.1
XOO0917	16.84	25.80	24.87	28.44	20.07	17.64	16.95	18.28	16.74	19.23	20.58	24.64	22.89	15.47	NC_006834.1	948791	949573	-	783	IS1595 transposase		-1.0						-1.0	-1	GI:58580540|GeneID:3264461		YP_199556.1
XOO0918	14.98	24.33	20.40	23.07	18.52	19.01	20.30	20.36	13.75	16.09	22.98	21.09	18.93	15.39	NC_006834.1	949684	950682	-	999	IS1478 transposase		-1.0						-1.0	-1	GI:58580541|GeneID:3264460		YP_199557.1
XOO0919	6.50	6.48	14.57	17.27	21.96	19.32	18.23	7.85	7.87	3.21	9.84	7.60	10.58	6.86	NC_006834.1	950689	951144	-	456	IS1478 transposase		-1.0						-1.0	-1	GI:58580542|GeneID:3264459		YP_199558.1
XOO0920	28.41	57.84	41.07	43.57	52.41	67.42	56.65	30.18	27.97	27.81	28.07	31.51	34.30	29.53	NC_006834.1	951304	951939	+	636	hypothetical protein		-1.0						-1.0	-1	GI:58580543|GeneID:3264458		YP_199559.1
XOO0921	17.59	32.99	33.09	30.86	31.25	31.94	32.64	22.29	16.03	18.69	19.80	21.81	18.77	14.29	NC_006834.1	951939	952376	+	438	hypothetical protein		-1.0						-1.0	-1	GI:58580544|GeneID:3264455		YP_199560.1
XOO0922	179.54	195.73	170.05	184.63	175.38	312.91	217.34	207.06	176.54	169.04	160.74	219.91	242.49	167.00	NC_006834.1	953225	953422	+	198	hypothetical protein		-1.0		COG4391	S	COG4391	Uncharacterized protein conserved in bacteria	3.0E-11	34098	GI:122879057|GeneID:3264438		YP_199561.6
XOO4733	71.50	78.22	59.13	58.18	48.59	71.24	70.41	73.79	71.20	67.09	61.04	71.72	62.85	58.25	NC_006834.1	953447	954544	+	1098	glycosyltransferase		-1.0		COG0438	M	RfaG	Glycosyltransferase	2.0E-18	30787	GI:121632043|GeneID:4699422		YP_001001404.1
XOO0924	30.07	34.07	21.94	19.81	19.37	29.53	18.14	29.49	36.00	28.36	29.72	34.30	26.77	23.14	NC_006834.1	954525	955859	+	1335	hypothetical protein		-1.0		COG3307	M	RfaL	Lipid A core - O-antigen ligase and related enzymes	5.0E-16	33116	GI:58580547|GeneID:3264436		YP_199563.1
XOO0925	57.74	55.99	52.46	44.65	55.59	57.51	50.53	70.13	57.95	56.65	57.59	61.31	56.36	42.26	NC_006834.1	956093	957013	-	921	lipid A biosynthesis lauroyl acyltransferase		-1.0		COG1560	M	HtrB	Lauroyl/myristoyl acyltransferase	6.0E-83	31748	GI:58580548|GeneID:3264435		YP_199564.1
XOO0926	57.25	61.97	49.75	54.04	56.78	50.77	44.08	54.35	56.76	55.82	56.85	61.93	51.52	43.19	NC_006834.1	957090	958406	+	1317	3-deoxy-D-manno-octulosonic-acid transferase		-1.0		COG1519	M	KdtA	3-deoxy-D-manno-octulosonic-acid transferase	1.0E-138	31708	GI:58580549|GeneID:3264434		YP_199565.1
XOO0927	677.17	666.24	741.01	779.14	798.06	751.50	746.82	687.06	686.39	668.71	700.98	696.39	685.83	678.21	NC_006834.1	958679	960058	-	1380	hypothetical protein		-1.0		COG1538	MU	TolC	Outer membrane protein	1.0E-42	31727	GI:58580550|GeneID:3264433		YP_199566.1
XOO0928	428.49	461.35	432.50	482.65	529.57	607.92	556.15	484.92	416.83	465.87	449.17	498.16	475.50	414.71	NC_006834.1	960079	960750	-	672	L-isoaspartate protein carboxylmethyltransferase		-1.0		COG2518	O	Pcm	Protein-L-isoaspartate carboxylmethyltransferase	2.0E-53	32588	GI:58580551|GeneID:3264432		YP_199567.1
XOO0929	112.34	262.64	296.42	356.49	385.63	332.68	311.16	95.52	107.61	105.04	114.33	106.24	89.00	81.15	NC_006834.1	960864	961517	-	654	transcriptional regulator		-1.0		COG1309	K	AcrR	Transcriptional regulator	1.0E-11	31500	GI:58580552|GeneID:3264431		YP_199568.1
XOO0930	8.37	16.33	19.13	20.09	20.75	18.77	20.19	3.49	7.61	7.69	7.16	8.76	7.16	6.37	NC_006834.1	961737	962249	+	513	hypothetical protein		-1.0		COG3292	T	COG3292	Predicted periplasmic ligand-binding sensor domain	3.0E-7	33101	GI:58580553|GeneID:3264430		YP_199569.1
XOO0931	0.00	0.00	0.00	2.82	2.76	1.32	0.00	0.00	0.00	0.00	3.70	3.39	2.78	0.00	NC_006834.1	962284	962421	+	138	hypothetical protein		-1.0						-1.0	-1	GI:58580554|GeneID:3264429		YP_199570.1
XOO0932	19.66	22.75	20.26	18.24	26.52	20.97	25.26	31.69	22.29	28.05	30.03	32.84	30.69	27.29	NC_006834.1	962418	963110	-	693	transposase		-1.0						-1.0	-1	GI:58580555|GeneID:3264428		YP_199571.1
XOO4734	5.28	6.15	2.96	6.07	8.36	4.86	5.46	6.96	5.01	10.68	7.64	10.02	7.33	6.31	NC_006834.1	962857	963417	-	561	transposase		-1.0						-1.0	-1	GI:121632044|GeneID:4699423		YP_001001405.1
XOO0935	164.91	238.12	205.04	209.51	214.92	247.14	214.80	179.49	159.90	170.76	154.44	188.54	186.70	154.40	NC_006834.1	964377	965267	-	891	LysR family transcriptional regulator		-1.0		COG0583	K	LysR	Transcriptional regulator	8.0E-33	30928	GI:58580558|GeneID:3264425		YP_199574.1
XOO0936	731.71	1106.98	1136.58	1179.25	1109.65	1155.20	1058.88	892.71	868.77	875.82	836.84	910.93	955.29	905.86	NC_006834.1	965382	966830	+	1449	isopropylmalate isomerase large subunit		-1.0		COG0065	E	LeuC	3-isopropylmalate dehydratase large subunit	1.0E-176	30414	GI:58580559|GeneID:3264424	4.2.1.33	YP_199575.1
XOO0937	413.50	574.74	600.66	779.75	705.45	653.43	583.05	451.16	386.27	412.98	519.49	512.99	487.19	450.86	NC_006834.1	966898	967545	+	648	isopropylmalate isomerase small subunit		-1.0		COG0066	E	LeuD	3-isopropylmalate dehydratase small subunit	7.0E-80	30415	GI:161899011|GeneID:3264423	4.2.1.33	YP_199576.2
XOO0940	1236.82	1456.65	1550.58	1429.23	1342.16	1342.86	1302.55	1392.39	1177.35	1214.15	1183.92	1240.07	1268.73	1354.05	NC_006834.1	968362	969435	+	1074	3-isopropylmalate dehydrogenase		-1.0		COG0473	CE	LeuB	Isocitrate/isopropylmalate dehydrogenase	1.0E-127	30821	GI:58580563|GeneID:3261736	1.1.1.85	YP_199579.1
XOO0941	249.14	258.03	281.68	286.89	248.20	227.31	220.91	274.06	278.35	268.28	254.40	270.73	281.52	287.48	NC_006834.1	969766	971328	-	1563	2-isopropylmalate synthase		-1.0		COG0119	E	LeuA	Isopropylmalate/homocitrate/citramalate synthases	1.0E-117	30468	GI:58580564|GeneID:3262616	2.3.3.13	YP_199580.1
XOO0944	11.48	35.64	29.85	24.87	26.04	30.99	21.49	29.01	20.57	19.26	15.82	27.95	34.84	26.37	NC_006834.1	972526	972783	-	258	acetolactate synthase isozyme II small subunit		-1.0		COG3978	S	COG3978	Acetolactate synthase (isozyme II), small (regulatory) subunit	3.0E-21	33758	GI:58580567|GeneID:3264847		YP_199583.1
XOO0945	101.59	150.96	173.60	157.24	138.36	130.20	120.80	124.24	109.02	110.85	104.79	114.41	113.28	128.96	NC_006834.1	972767	974488	-	1722	acetolactate synthase 2 catalytic subunit		-1.0		COG0028	EH	IlvB	Thiamine pyrophosphate-requiring enzymes [acetolactate synthase, pyruvate dehydrogenase (cytochrome), glyoxylate carboligase, phosphonopyruvate decarboxylase]	1.0E-176	30378	GI:58580568|GeneID:3264846	2.2.1.6	YP_199584.1
XOO0946	127.43	149.46	190.91	182.03	161.26	133.00	135.10	141.26	148.73	137.11	155.66	142.80	148.13	166.63	NC_006834.1	974532	975533	-	1002	ketol-acid reductoisomerase		-1.0		COG0059	EH	IlvC	Ketol-acid reductoisomerase	1.0E-138	30408	GI:122879058|GeneID:3264845	1.1.1.86	YP_199585.6
XOO0947	342.52	303.25	306.35	287.27	178.11	126.61	111.82	350.79	400.64	379.22	357.56	351.88	362.15	385.95	NC_006834.1	976967	978688	+	1722	thiamine biosynthesis protein ThiC		-1.0		COG0422	H	ThiC	Thiamine biosynthesis protein ThiC	0.0	30771	GI:58580570|GeneID:3264794		YP_199586.1
XOO0948	132.90	342.09	340.86	297.26	188.34	180.14	175.20	133.58	124.29	128.03	123.45	125.83	115.09	107.88	NC_006834.1	979063	981465	+	2403	hypothetical protein		-1.0		COG3710	K	CadC	DNA-binding winged-HTH domains	9.0E-18	33505	GI:58580571|GeneID:3264792		YP_199587.1
XOO0949	30.13	49.32	73.16	94.22	63.98	33.76	41.17	34.65	25.76	35.64	34.76	33.71	27.49	31.59	NC_006834.1	981531	982469	+	939	transcriptional regulator		-1.0		COG4977	K	COG4977	Transcriptional regulator containing an amidase domain and an AraC-type DNA-binding HTH domain	2.0E-15	34583	GI:58580572|GeneID:3264790		YP_199588.1
XOO0950	819.65	649.49	679.77	809.62	1419.22	1348.83	1425.74	822.10	817.40	853.11	767.36	789.66	900.76	970.91	NC_006834.1	982515	985484	+	2970	TonB-dependent receptor		-1.0		COG4206	H	BtuB	Outer membrane cobalamin receptor protein	1.0E-18	33936	GI:58580573|GeneID:3264788		YP_199589.1
XOO0951	310.94	334.71	316.02	261.55	263.40	375.23	353.20	235.18	252.75	234.31	194.70	224.03	235.84	238.28	NC_006834.1	986099	987247	-	1149	response regulator		-1.0		COG1639	T	COG1639	Predicted signal transduction protein	1.0E-20	31826	GI:58580574|GeneID:3264787		YP_199590.1
XOO0952	781.98	1216.75	1164.84	1167.06	1150.52	1167.60	1064.59	728.92	727.94	714.99	840.76	759.05	755.19	726.25	NC_006834.1	987361	987897	-	537	inorganic pyrophosphatase		-1.0		COG0221	C	Ppa	Inorganic pyrophosphatase	2.0E-55	30570	GI:58580575|GeneID:3264785	3.6.1.1	YP_199591.1
XOO0953	6.88	20.70	16.28	10.64	9.46	10.09	11.37	7.29	5.18	6.30	5.75	5.75	7.64	4.74	NC_006834.1	987974	988576	+	603	hypothetical protein		-1.0						-1.0	-1	GI:58580576|GeneID:3264783		YP_199592.1
XOO0955	20.06	31.93	29.36	27.68	27.50	21.13	19.50	16.66	10.57	18.27	14.17	15.77	12.56	12.52	NC_006834.1	990185	990760	-	576	H+ translocating pyrophosphate synthase		-1.0		COG3808	C	OVP1	Inorganic pyrophosphatase	2.0E-49	33602	GI:58580578|GeneID:3264780		YP_199594.1
XOO0956	5.10	4.52	4.75	3.44	4.24	2.95	3.59	5.76	5.52	6.18	7.32	7.27	5.12	4.68	NC_006834.1	990772	991788	+	1017	transposase		-1.0						-1.0	-1	GI:58580579|GeneID:3264778		YP_199595.1
XOO0957	55.93	68.78	62.80	81.74	69.16	51.45	46.47	70.07	58.92	71.57	69.51	69.88	69.68	54.19	NC_006834.1	991785	992123	-	339	H+ translocating pyrophosphate synthase		-1.0		COG3808	C	OVP1	Inorganic pyrophosphatase	9.0E-14	33602	GI:58580580|GeneID:3265203		YP_199596.1
XOO0958	200.32	584.28	709.18	440.75	225.71	174.42	169.77	220.33	302.29	275.33	270.27	226.52	261.10	277.86	NC_006834.1	992210	992734	+	525	hypothetical protein		-1.0						-1.0	-1	GI:58580581|GeneID:3264776		YP_199597.1
XOO0959	0.00	0.00	0.00	2.88	0.00	2.69	0.00	0.00	0.00	0.00	1.51	1.39	2.03	0.00	NC_006834.1	992878	993012	-	135	transposase		-1.0						-1.0	-1	GI:58580582|GeneID:3264774		YP_199598.1
XOO0960	14.21	28.94	22.99	24.95	20.82	18.63	20.29	15.41	13.47	17.53	17.86	18.53	18.73	16.97	NC_006834.1	993061	993894	-	834	transposase		-1.0						-1.0	-1	GI:58580583|GeneID:3265435		YP_199599.1
XOO0961	69.91	99.79	102.44	192.44	192.53	113.62	101.55	70.07	73.19	66.83	136.01	143.64	120.13	81.89	NC_006834.1	993926	994264	-	339	ISXo8 transposase		-1.0		COG5659	L	COG5659	FOG: Transposase	6.0E-5	35218	GI:58580584|GeneID:3264773		YP_199600.1
XOO0962	65.52	79.69	86.84	76.65	61.70	68.95	69.28	74.42	78.96	73.60	74.09	76.13	81.36	77.29	NC_006834.1	994415	995671	-	1257	6-phosphofructokinase		-1.0		COG0205	G	PfkA	6-phosphofructokinase	5.0E-55	30554	GI:58580585|GeneID:3264771	2.7.1.11	YP_199601.1
XOO0963	1508.52	1613.87	1244.26	1330.29	1248.25	1565.28	1263.99	1587.08	1453.98	1464.40	1524.88	1466.02	1698.70	1447.86	NC_006834.1	995831	996394	+	564	adenylate kinase		-1.0		COG0563	F	Adk	Adenylate kinase and related kinases	3.0E-49	30909	GI:58580586|GeneID:3264769	2.7.4.3	YP_199602.1
XOO0964	178.42	200.10	161.43	147.59	148.00	184.23	171.53	168.79	159.61	152.93	149.00	145.39	141.92	145.89	NC_006834.1	996761	998119	+	1359	UDP-N-acetylmuramate--L-alanine ligase		-1.0		COG0773	M	MurC	UDP-N-acetylmuramate-alanine ligase	1.0E-131	31116	GI:122879059|GeneID:3265503		YP_199603.6
XOO0965	59.00	60.48	49.57	54.12	54.50	70.56	56.65	51.25	49.94	51.40	55.43	65.86	57.92	45.13	NC_006834.1	998116	998715	+	600	hypothetical protein		-1.0		COG2802	R	COG2802	Uncharacterized protein, similar to the N-terminal domain of Lon protease	1.0E-24	32634	GI:58580588|GeneID:3264767		YP_199604.1
XOO0966	276.49	295.95	244.47	267.29	276.38	244.00	205.05	236.04	239.10	250.36	279.28	254.89	238.00	219.41	NC_006834.1	998862	999746	+	885	hypothetical protein		-1.0		COG3781	S	COG3781	Predicted membrane protein	9.0E-51	33576	GI:58580589|GeneID:3265724		YP_199605.1
XOO0968	59.43	58.20	57.39	52.06	62.13	79.61	88.45	60.36	60.96	61.50	57.24	60.45	71.43	57.88	NC_006834.1	1000502	1001164	-	663	transposase		-1.0		COG3293	L	COG3293	Transposase and inactivated derivatives	3.0E-4	33102	GI:58580591|GeneID:3264764		YP_199607.1
XOO0969	121.84	161.56	144.08	195.76	266.76	202.45	216.46	96.65	116.20	129.26	185.10	186.78	120.37	136.08	NC_006834.1	1001130	1001501	-	372	transposase		-1.0		COG3293	L	COG3293	Transposase and inactivated derivatives	6.0E-5	33102	GI:58580592|GeneID:3264762		YP_199608.1
XOO0970	240.37	285.70	272.26	262.75	252.44	241.07	264.71	252.10	247.14	225.53	264.06	263.10	236.08	268.61	NC_006834.1	1001728	1002342	+	615	glutathione S-transferase		-1.0		COG0625	O	Gst	Glutathione S-transferase	2.0E-22	30970	GI:58580593|GeneID:3264759		YP_199609.1
XOO0971	1294.52	838.19	1056.26	1223.74	1539.95	1795.43	1854.99	1311.89	1391.64	1449.26	1372.41	1416.83	1517.39	1516.69	NC_006834.1	1002425	1003411	-	987	malate dehydrogenase		-1.0		COG0039	C	Mdh	Malate/lactate dehydrogenases	1.0E-65	30388	GI:58580594|GeneID:3264760	1.1.1.37	YP_199610.1
XOO0972	631.98	409.70	536.52	668.79	829.79	941.29	940.97	571.87	641.85	647.51	643.79	653.20	653.06	695.23	NC_006834.1	1003527	1004021	-	495	peptidyl-prolyl cis-trans isomerase		-1.0		COG0652	O	PpiB	Peptidyl-prolyl cis-trans isomerase (rotamase) - cyclophilin family	1.0E-51	30997	GI:58580595|GeneID:3264757		YP_199611.1
XOO0973	1878.30	1901.62	2060.28	1913.21	1866.46	2109.86	2441.61	1785.93	1796.62	1775.91	1580.13	1603.58	1682.23	1803.72	NC_006834.1	1004266	1006095	+	1830	GTP-binding elongation factor protein		-1.0		COG1217	T	TypA	Predicted membrane GTPase involved in stress response	0.0	31410	GI:58580596|GeneID:3264201		YP_199612.1
XOO0974	85.70	106.74	111.80	120.37	128.85	134.97	137.89	87.15	70.97	94.31	92.05	91.86	91.48	62.85	NC_006834.1	1006165	1006584	+	420	hypothetical protein		-1.0		COG3305	S	COG3305	Predicted membrane protein	6.0E-23	33114	GI:58580597|GeneID:3264753		YP_199613.1
XOO0975	6.76	15.75	12.41	11.54	15.05	13.27	14.99	9.29	11.40	8.68	11.65	14.11	9.26	6.21	NC_006834.1	1006807	1007244	+	438	Glu-tRNAGln amidotransferase A subunit		-1.0		COG0154	J	GatA	Asp-tRNAAsn/Glu-tRNAGln amidotransferase A subunit and related amidases	9.0E-15	30503	GI:58580598|GeneID:3264755		YP_199614.1
XOO0976	69.46	92.01	96.77	91.71	90.45	63.14	69.45	75.29	85.63	97.70	95.05	74.71	78.23	80.58	NC_006834.1	1007507	1008634	-	1128	hypothetical protein		-1.0		COG0668	M	MscS	Small-conductance mechanosensitive channel	7.0E-14	31012	GI:122879060|GeneID:3264750		YP_199615.6
XOO0977	231.34	314.17	342.79	376.74	299.66	278.71	256.63	239.50	221.38	214.85	234.70	213.14	230.57	215.97	NC_006834.1	1008735	1010117	-	1383	family II 2-keto-3-deoxy-D-arabino-heptulosonate 7-phosphate synthase		-1.0		COG3200	E	AroG	3-deoxy-D-arabino-heptulosonate 7-phosphate (DAHP) synthase	1.0E-152	33013	GI:122879061|GeneID:3262805		YP_199616.6
XOO0978	1089.64	1327.53	1982.31	1688.03	1160.30	846.72	1086.71	1115.15	1153.18	1062.17	1086.74	1052.74	1145.68	1206.24	NC_006834.1	1010365	1012488	+	2124	colicin I receptor		-1.0		COG1629	P	CirA	Outer membrane receptor proteins, mostly Fe transport	4.0E-21	31816	GI:58580601|GeneID:3264752		YP_199617.1
XOO0979	101.29	131.06	128.84	121.12	108.15	92.92	102.53	82.43	100.76	79.90	96.96	103.27	77.99	97.72	NC_006834.1	1013018	1013542	-	525	disulfide bond formation protein B		-1.0		COG1495	O	DsbB	Disulfide bond formation protein DsbB	3.0E-22	31684	GI:58580602|GeneID:3264748		YP_199618.1
XOO0980	12.12	20.48	22.85	20.88	15.81	11.89	14.92	13.64	11.81	14.05	13.14	16.47	13.90	12.24	NC_006834.1	1013706	1014194	+	489	IS1478 transposase		-1.0						-1.0	-1	GI:58580603|GeneID:3264746		YP_199619.1
XOO0981	43.37	56.73	55.99	33.98	34.67	54.95	48.92	50.27	45.85	42.50	36.07	40.80	48.26	43.84	NC_006834.1	1014359	1015345	+	987	IS1404 transposase		-1.0		COG2801	L	Tra5	Transposase and inactivated derivatives	3.0E-7	32633	GI:58580604|GeneID:3264744		YP_199620.1
XOO0984	9.90	40.72	23.46	16.20	8.16	10.09	12.80	20.30	20.35	7.77	16.02	23.82	9.36	9.75	NC_006834.1	1015863	1017104	+	1242	transposase		-1.0		COG3464	L	COG3464	Transposase and inactivated derivatives	5.0E-24	33267	GI:58580607|GeneID:3264740		YP_199623.1
XOO0985	71.43	74.19	78.17	81.27	81.06	69.48	69.61	76.25	65.75	69.74	80.61	88.25	65.75	51.12	NC_006834.1	1017101	1017691	+	591	IS1478 transposase		-1.0						-1.0	-1	GI:58580608|GeneID:3264738		YP_199624.1
XOO0986	389.07	371.61	399.08	499.12	509.14	416.60	423.95	400.51	396.49	362.85	461.34	432.92	402.98	373.86	NC_006834.1	1017718	1018869	-	1152	hypothetical protein		-1.0						-1.0	-1	GI:58580609|GeneID:3264736		YP_199625.1
XOO0987	2.99	16.26	10.98	7.66	18.69	8.99	6.48	7.89	9.46	7.09	5.36	15.32	5.20	7.15	NC_006834.1	1019093	1019587	-	495	IS1404 transposase		-1.0		COG2801	L	Tra5	Transposase and inactivated derivatives	0.0010	32633	GI:58580610|GeneID:3264200		YP_199626.1
XOO0988	0.00	0.79	0.00	0.47	2.45	2.19	2.11	2.36	0.75	2.12	0.99	1.36	0.27	0.00	NC_006834.1	1019668	1019874	-	207	IS1478 transposase		-1.0						-1.0	-1	GI:58580611|GeneID:3264733		YP_199627.1
XOO0989	17.17	29.24	24.38	18.62	19.55	19.84	16.91	23.92	25.20	26.02	25.87	25.69	22.36	21.83	NC_006834.1	1020045	1021010	-	966	transposase		-1.0						-1.0	-1	GI:58580612|GeneID:3264735		YP_199628.1
XOO0990	16.13	16.06	29.86	35.43	32.11	18.77	6.81	13.38	15.95	7.47	23.35	39.33	31.55	20.26	NC_006834.1	1021090	1021539	+	450	transposase		-1.0		COG2826	L	Tra8	Transposase and inactivated derivatives, IS30 family	8.0E-16	32654	GI:58580613|GeneID:3264731		YP_199629.1
XOO4735	23.84	16.04	14.75	25.70	22.94	12.79	18.86	17.77	25.56	10.92	23.16	24.49	21.74	18.77	NC_006834.1	1022028	1022375	-	348	IS1478 transposase		-1.0						-1.0	-1	GI:121632045|GeneID:4699424		YP_001001406.1
XOO0992	6.35	9.43	8.67	4.80	5.02	5.22	12.04	7.24	6.94	5.68	5.45	6.06	5.06	7.60	NC_006834.1	1022406	1023641	-	1236	transposase		-1.0		COG3464	L	COG3464	Transposase and inactivated derivatives	6.0E-29	33267	GI:58580615|GeneID:3264726		YP_199631.1
XOO4736	19.64	39.19	33.17	58.56	58.57	49.55	28.18	26.50	26.60	28.79	45.98	56.75	47.13	30.93	NC_006834.1	1026406	1026669	-	264	IS1404 transposase		-1.0						-1.0	-1	GI:121632046|GeneID:4699425		YP_001001407.1
XOO4737	0.00	0.00	0.00	0.00	0.00	0.00	0.00	0.00	0.00	0.00	0.00	0.00	0.00	0.00	NC_006834.1	1026709	1026846	-	138	hypothetical protein		-1.0						-1.0	-1	GI:121632047|GeneID:4699426		YP_001001408.1
XOO1002	16.94	28.56	27.47	29.90	23.67	24.28	22.08	19.91	17.09	17.65	19.88	27.59	16.59	12.05	NC_006834.1	1027764	1028384	-	621	pseudouridylate synthase		-1.0		COG0564	J	RluA	Pseudouridylate synthases, 23S RNA-specific	4.0E-28	30910	GI:58580625|GeneID:3264708		YP_199641.1
XOO1003	0.93	1.21	0.63	2.04	2.39	0.19	1.07	4.09	1.15	3.37	2.14	4.32	1.84	0.86	NC_006834.1	1028697	1029650	+	954	transposase		-1.0						-1.0	-1	GI:58580626|GeneID:3264710		YP_199642.1
XOO1004	25.81	52.86	74.44	60.50	32.77	22.39	24.22	29.80	26.70	23.62	31.09	29.02	25.22	27.08	NC_006834.1	1029952	1031529	+	1578	hypothetical protein		-1.0						-1.0	-1	GI:122879062|GeneID:3264707		YP_199643.6
XOO1006	0.00	0.00	0.00	0.00	0.00	0.00	0.00	0.00	0.00	0.00	0.00	0.00	0.00	0.00	NC_006834.1	1031941	1032387	-	447	transposase		-1.0		COG3293	L	COG3293	Transposase and inactivated derivatives	3.0E-6	33102	GI:58580629|GeneID:3264703		YP_199645.1
XOO1007	7.56	16.11	12.70	12.36	9.77	9.28	7.59	9.28	10.78	7.75	8.88	10.12	9.88	8.99	NC_006834.1	1032418	1033416	+	999	ISxac1 transposase		-1.0						-1.0	-1	GI:58580630|GeneID:3264701		YP_199646.1
XOO1008	0.00	0.00	0.00	0.00	0.00	0.00	1.25	0.00	0.00	0.00	0.44	0.40	0.00	0.00	NC_006834.1	1033417	1033650	+	234	ISxac1 transposase		-1.0						-1.0	-1	GI:58580631|GeneID:3264686		YP_199647.1
XOO1009	19.44	38.61	35.74	29.67	23.57	18.29	17.03	17.95	21.49	20.83	17.99	20.73	15.05	15.23	NC_006834.1	1033655	1034896	+	1242	ISXo8 transposase		-1.0		COG5659	L	COG5659	FOG: Transposase	1.0E-44	35218	GI:58580632|GeneID:3264684		YP_199648.1
XOO1011	0.00	0.00	0.00	0.00	0.00	0.00	0.00	0.00	0.00	0.00	0.00	0.00	0.00	0.00	NC_006834.1	1035040	1035192	-	153	transposase		-1.0						-1.0	-1	GI:58580634|GeneID:3264683		YP_199650.1
XOO1014	132.54	648.70	909.78	738.06	322.37	192.50	151.37	113.95	132.52	127.60	154.23	134.14	121.15	138.24	NC_006834.1	1036273	1036776	-	504	hypothetical protein		-1.0		COG3773	M	SleB	Cell wall hydrolyses involved in spore germination	5.0E-8	33568	GI:58580637|GeneID:3264679		YP_199653.1
XOO1015	7.92	6.08	4.35	12.80	10.95	6.73	4.80	6.03	8.35	3.01	13.43	11.18	10.60	3.92	NC_006834.1	1037283	1037525	-	243	glycerophosphodiester phosphodiesterase		-1.0						-1.0	-1	GI:58580638|GeneID:3264678		YP_199654.1
XOO1016	0.90	1.00	0.46	0.30	0.77	0.28	0.44	0.99	1.89	1.33	0.31	0.57	0.33	0.00	NC_006834.1	1037519	1037848	-	330	transposase		-1.0		COG3293	L	COG3293	Transposase and inactivated derivatives	2.0E-4	33102	GI:58580639|GeneID:3264677		YP_199655.1
XOO1017	1.33	2.20	1.35	2.18	3.40	3.25	3.26	1.82	2.44	2.94	2.28	1.26	2.58	0.91	NC_006834.1	1037864	1038310	-	447	transposase		-1.0		COG3293	L	COG3293	Transposase and inactivated derivatives	2.0E-6	33102	GI:58580640|GeneID:3264676		YP_199656.1
XOO1018	17.86	23.59	20.87	16.73	17.69	18.46	19.57	22.49	19.24	18.22	22.81	25.25	16.78	16.41	NC_006834.1	1038316	1039053	-	738	glycerophosphodiester phosphodiesterase		-1.0		COG0584	C	UgpQ	Glycerophosphoryl diester phosphodiesterase	3.0E-20	30929	GI:58580641|GeneID:3264675		YP_199657.1
XOO1020	344.61	301.43	297.68	245.49	326.46	190.65	195.33	297.52	307.15	288.33	314.93	213.40	246.46	291.59	NC_006834.1	1040016	1040897	+	882	ISXo8 transposase		-1.0		COG5659	L	COG5659	FOG: Transposase	1.0E-42	35218	GI:58580643|GeneID:3264671		YP_199659.1
XOO1021	663.85	692.72	617.88	708.63	747.98	639.98	588.40	567.36	636.44	593.22	742.35	737.31	644.05	643.41	NC_006834.1	1040867	1041223	+	357	transposase		-1.0		COG3293	L	COG3293	Transposase and inactivated derivatives	2.0E-5	33102	GI:58580644|GeneID:3264670		YP_199660.1
XOO1022	431.33	476.67	373.96	427.84	435.06	371.16	411.29	395.42	386.87	408.02	456.20	435.68	394.45	432.48	NC_006834.1	1041189	1041620	+	432	transposase		-1.0		COG3293	L	COG3293	Transposase and inactivated derivatives	2.0E-5	33102	GI:58580645|GeneID:3264668		YP_199661.1
XOO1023	41.95	48.12	40.97	35.56	41.00	46.27	46.19	44.63	35.14	39.52	43.73	44.10	48.13	41.75	NC_006834.1	1041621	1042637	-	1017	transposase		-1.0						-1.0	-1	GI:58580646|GeneID:3264667		YP_199662.1
XOO1024	1603.17	1445.81	1428.33	1459.73	1571.23	1775.60	1867.72	1614.46	1565.30	1562.32	1441.58	1458.65	1475.12	1562.04	NC_006834.1	1042850	1043857	+	1008	isocitrate dehydrogenase		-1.0		COG0473	CE	LeuB	Isocitrate/isopropylmalate dehydrogenase	1.0E-121	30821	GI:161899010|GeneID:3264665	1.1.1.41	YP_199663.2
XOO1025	1135.40	1200.12	1217.17	1003.26	805.48	695.40	760.20	1132.20	1233.45	1162.15	1053.69	950.28	1020.23	1253.08	NC_006834.1	1044001	1044762	-	762	hypothetical protein		-1.0		COG4760	S	COG4760	Predicted membrane protein	5.0E-62	34374	GI:58580648|GeneID:3264664		YP_199664.1
XOO4666	0.00	0.00	0.00	0.00	0.00	0.00	0.00	0.00	0.00	0.00	0.00	0.00	0.00	0.00	NC_006834.1	1044914	1044990	+	77	tRNA-Pro		-1.0						-1.0	-1	GeneID:3264662
XOO4667	0.00	0.00	0.00	0.00	0.00	0.00	0.00	0.00	0.00	0.00	0.00	0.00	0.00	0.00	NC_006834.1	1045033	1045109	+	77	tRNA-Arg		-1.0						-1.0	-1	GeneID:3264661
XOO4668	0.00	0.00	0.00	0.00	0.00	0.00	0.00	0.00	0.00	0.00	0.00	0.00	0.00	0.00	NC_006834.1	1045142	1045218	+	77	tRNA-His		-1.0						-1.0	-1	GeneID:3264659
XOO4669	0.00	0.00	0.00	0.00	0.00	0.00	0.00	0.00	0.00	0.00	0.00	0.00	0.00	0.00	NC_006834.1	1045312	1045387	+	76	tRNA-Lys		-1.0						-1.0	-1	GeneID:3264657
XOO4738	36.47	38.57	30.31	58.92	50.41	55.75	25.42	28.35	29.56	27.13	39.03	47.88	36.96	30.93	NC_006834.1	1045635	1045898	+	264	IS1404 transposase		-1.0						-1.0	-1	GI:121632048|GeneID:4699427		YP_001001409.1
XOO1028	0.00	0.00	0.00	0.00	0.00	0.00	0.00	0.00	0.00	0.00	0.00	0.00	0.00	0.00	NC_006834.1	1046193	1046426	+	234	IS1404 transposase		-1.0						-1.0	-1	GI:58580651|GeneID:3264653		YP_199667.1
XOO1029	9.45	7.62	13.57	11.84	11.39	10.80	11.42	7.55	13.57	6.36	10.05	6.79	7.15	7.89	NC_006834.1	1046396	1046740	+	345	IS1404 transposase		-1.0		COG2801	L	Tra5	Transposase and inactivated derivatives	2.0E-5	32633	GI:58580652|GeneID:3264651		YP_199668.1
XOO1030	4.94	9.38	6.47	12.50	4.22	3.89	4.86	4.65	2.97	2.78	6.80	7.58	6.00	3.89	NC_006834.1	1046884	1047093	+	210	DNA replication protein		-1.0		COG1484	L	DnaC	DNA replication protein	3.0E-9	31673	GI:58580653|GeneID:3264647		YP_199669.1
XOO1031	36.91	27.10	25.41	57.58	65.62	47.63	43.43	46.33	36.36	38.79	71.97	75.76	62.97	30.39	NC_006834.1	1047164	1047472	+	309	IS1478 transposase		-1.0						-1.0	-1	GI:58580654|GeneID:3264649		YP_199670.1
XOO4670	0.00	0.00	0.00	0.00	0.00	0.00	0.00	0.00	0.00	0.00	0.00	0.00	0.00	0.00	NC_006834.1	1047796	1047880	+	85	tRNA-Leu		-1.0						-1.0	-1	GeneID:3264924
XOO1032	1373.46	1050.20	1077.25	1189.53	1291.81	1393.37	1387.19	1350.80	1254.19	1324.27	1229.61	1222.81	1235.69	1251.50	NC_006834.1	1047894	1049375	+	1482	trigger factor		-1.0		COG0544	O	Tig	FKBP-type peptidyl-prolyl cis-trans isomerase (trigger factor)	2.0E-90	30890	GI:58580655|GeneID:3264923		YP_199671.1
XOO1033	1506.96	1134.02	1155.60	1118.48	1314.85	1426.69	1542.51	1600.16	1405.20	1522.86	1654.10	1720.75	1719.63	1670.68	NC_006834.1	1049468	1050094	+	627	ATP-dependent Clp protease proteolytic subunit		-1.0		COG0740	OU	ClpP	Protease subunit of ATP-dependent Clp proteases	6.0E-85	31083	GI:58580656|GeneID:3264922	3.4.21.92	YP_199672.1
XOO1034	1770.08	1804.66	1597.80	1630.09	1716.09	1779.11	1712.53	1812.20	1711.21	1787.93	1768.38	1676.56	1753.90	1664.53	NC_006834.1	1050219	1051505	+	1287	ATP-dependent protease ATP-binding subunit ClpX		-1.0		COG1219	O	ClpX	ATP-dependent protease Clp, ATPase subunit	0.0	31412	GI:58580657|GeneID:3264920		YP_199673.1
XOO1035	783.71	647.52	788.62	532.28	535.38	710.13	953.99	864.36	769.37	831.88	882.55	878.07	1014.01	977.69	NC_006834.1	1051568	1054120	+	2553	ATP-dependent serine proteinase La		-1.0		COG0466	O	Lon	ATP-dependent Lon protease, bacterial type	0.0	30814	GI:58580658|GeneID:3264921		YP_199674.1
XOO1036	3938.72	4591.91	4178.19	4910.97	4609.61	4421.68	3169.62	3328.80	2917.56	2978.16	3922.90	3556.58	3477.27	2832.75	NC_006834.1	1054169	1054606	+	438	histone-like protein		-1.0		COG0776	L	HimA	Bacterial nucleoid DNA-binding protein	4.0E-29	31119	GI:58580659|GeneID:3264919		YP_199675.1
XOO4671	0.00	0.00	0.00	0.00	0.00	0.00	0.00	0.00	0.00	0.00	0.00	0.00	0.00	0.00	NC_006834.1	1054618	1054692	+	75	tRNA-Val		-1.0						-1.0	-1	GeneID:3264918
XOO4672	0.00	0.00	0.00	0.00	0.00	0.00	0.00	0.00	0.00	0.00	0.00	0.00	0.00	0.00	NC_006834.1	1054721	1054797	+	77	tRNA-Asp		-1.0						-1.0	-1	GeneID:3264917
XOO4673	0.00	0.00	0.00	0.00	0.00	0.00	0.00	0.00	0.00	0.00	0.00	0.00	0.00	0.00	NC_006834.1	1054892	1054968	+	77	tRNA-Asp		-1.0						-1.0	-1	GeneID:3264916
XOO1037	816.12	741.54	625.29	670.51	674.11	662.33	573.50	738.60	765.24	746.78	739.61	714.30	693.90	693.26	NC_006834.1	1055381	1057408	+	2028	peptidyl-prolyl cis-trans isomerase		-1.0		COG0760	O	SurA	Parvulin-like peptidyl-prolyl isomerase	2.0E-14	31103	GI:58580660|GeneID:3264915		YP_199676.1
XOO1038	161.37	422.79	386.05	303.00	190.90	160.53	143.78	154.18	152.63	151.46	167.69	192.10	161.88	157.67	NC_006834.1	1058121	1059305	-	1185	murein hydrolase D		-1.0		COG1388	M	LytE	FOG: LysM repeat	2.0E-5	31578	GI:58580661|GeneID:3264914		YP_199677.1
XOO1039	167.02	310.03	263.04	227.11	161.39	130.71	135.62	147.44	144.06	134.74	159.39	176.31	153.22	121.37	NC_006834.1	1059296	1060063	-	768	hydroxyacylglutathione hydrolase		-1.0		COG0491	R	GloB	Zn-dependent hydrolases, including glyoxylases	9.0E-18	30837	GI:122879063|GeneID:3264913		YP_199678.6
XOO1040	103.71	113.72	88.71	106.70	97.41	124.86	87.70	97.81	82.89	88.98	88.19	92.64	89.76	66.69	NC_006834.1	1060076	1060732	+	657	hypothetical protein		-1.0						-1.0	-1	GI:122879064|GeneID:3264912		YP_199679.6
XOO1041	184.74	181.61	143.98	149.59	133.17	167.65	147.49	161.25	184.30	156.16	152.90	162.06	174.35	135.18	NC_006834.1	1060760	1061212	+	453	ribonuclease H		-1.0		COG0328	L	RnhA	Ribonuclease HI	4.0E-47	30676	GI:58580664|GeneID:3264910	3.1.26.4	YP_199680.1
XOO1042	226.72	239.28	200.49	205.83	201.40	217.65	189.94	236.62	235.88	219.13	243.16	225.37	229.08	219.20	NC_006834.1	1061221	1061955	+	735	DNA polymerase III subunit epsilon		-1.0		COG0847	L	DnaQ	DNA polymerase III, epsilon subunit and related 3'-5' exonucleases	6.0E-41	31188	GI:58580665|GeneID:3264911		YP_199681.1
XOO1044	0.00	0.37	1.01	0.65	0.85	0.20	0.00	0.36	0.35	0.33	0.00	0.21	0.25	0.00	NC_006834.1	1062444	1062890	-	447	transposase		-1.0		COG3293	L	COG3293	Transposase and inactivated derivatives	3.0E-6	33102	GI:58580667|GeneID:3264909		YP_199683.1
XOO1045	76.48	109.94	109.44	97.78	71.19	83.37	63.11	82.61	83.67	73.18	81.75	81.02	103.63	63.31	NC_006834.1	1063207	1063911	-	705	protein phosphatase		-1.0		COG0631	T	PTC1	Serine/threonine protein phosphatase	6.0E-57	30976	GI:122879065|GeneID:3264884		YP_199684.6
XOO4674	0.00	0.00	0.00	20.30	11.14	8.99	0.00	0.00	0.00	0.00	7.85	6.17	4.82	0.00	NC_006834.1	1064108	1064198	+	91	tRNA-Ser		-1.0						-1.0	-1	GeneID:3264883
XOO1046	37.57	93.41	80.96	79.96	67.50	51.35	55.50	48.34	35.06	33.89	54.70	58.36	56.00	47.33	NC_006834.1	1065884	1066159	+	276	site-specific DNA methylase		-1.0		COG0338	L	Dam	Site-specific DNA methylase	0.0010	30686	GI:58580669|GeneID:3264881		YP_199685.1
XOO4739	5.20	5.76	10.60	31.27	22.98	19.13	6.83	10.47	2.74	7.69	15.51	19.17	20.83	0.80	NC_006834.1	1066288	1066458	+	171	hypothetical protein		-1.0						-1.0	-1	GI:121632049|GeneID:4699428		YP_001001410.1
XOO1047	15.88	34.18	54.26	74.38	77.98	59.90	52.86	17.26	16.44	14.06	13.29	14.27	16.90	12.94	NC_006834.1	1066854	1069577	+	2724	Vgr-related protein		-1.0		COG3501	S	VgrG	Uncharacterized protein conserved in bacteria	3.0E-88	33304	GI:58580670|GeneID:3264882		YP_199686.1
XOO1048	23.61	27.26	44.36	70.20	71.19	52.82	54.20	25.65	26.66	24.46	30.64	27.96	23.52	23.90	NC_006834.1	1069519	1071795	+	2277	hypothetical protein		-1.0						-1.0	-1	GI:58580671|GeneID:3264880		YP_199687.1
XOO1049	151.53	183.39	176.19	233.46	245.17	206.13	168.68	166.82	187.17	174.61	196.49	203.74	194.11	169.47	NC_006834.1	1071792	1073486	+	1695	hypothetical protein		-1.0						-1.0	-1	GI:58580672|GeneID:3264879		YP_199688.1
XOO1050	22.37	34.93	34.72	39.51	43.17	33.45	28.32	24.13	23.85	22.74	27.02	30.11	24.56	16.91	NC_006834.1	1073806	1076010	+	2205	hypothetical protein		-1.0						-1.0	-1	GI:58580673|GeneID:3264878		YP_199689.1
XOO1051	130.91	162.86	158.46	185.79	165.32	144.33	131.68	157.41	160.01	161.42	184.82	187.44	182.21	160.64	NC_006834.1	1076007	1077701	+	1695	hypothetical protein		-1.0						-1.0	-1	GI:122879066|GeneID:3264876		YP_199690.6
XOO1052	9.03	13.54	12.18	16.20	14.31	13.35	9.67	13.41	5.87	10.22	14.26	22.66	13.26	5.85	NC_006834.1	1078023	1078580	+	558	hypothetical protein		-1.0						-1.0	-1	GI:58580675|GeneID:3265204		YP_199691.1
XOO1053	3.89	5.35	4.76	1.94	1.73	3.73	7.67	7.01	4.10	6.46	2.47	3.05	5.25	7.87	NC_006834.1	1078682	1079632	+	951	transposase		-1.0						-1.0	-1	GI:58580676|GeneID:3264877		YP_199692.1
XOO1054	5.68	3.91	6.59	11.19	9.39	6.97	6.56	4.52	5.57	5.99	8.91	6.94	5.80	3.06	NC_006834.1	1079731	1080486	-	756	integrase		-1.0						-1.0	-1	GI:58580677|GeneID:3264875		YP_199693.1
XOO1055	95.46	109.07	89.84	108.75	94.82	110.81	91.13	94.40	111.35	99.60	117.62	126.01	121.53	106.51	NC_006834.1	1080528	1080932	+	405	hypothetical protein		-1.0						-1.0	-1	GI:58580678|GeneID:3264874		YP_199694.1
XOO1056	122.16	149.04	121.94	119.17	115.15	131.77	128.93	113.26	108.20	101.47	98.32	120.13	121.42	116.64	NC_006834.1	1081143	1082192	-	1050	saccharide biosynthesis regulatory protein		-1.0		COG0859	M	RfaF	ADP-heptose:LPS heptosyltransferase	3.0E-51	31200	GI:58580679|GeneID:3264873		YP_199695.1
XOO1057	102.89	134.65	99.85	109.54	102.74	125.85	95.31	81.78	87.18	78.73	75.76	88.15	76.95	66.22	NC_006834.1	1082213	1082962	+	750	3-deoxy-D-manno-octulosonic-acid kinase		-1.0		COG0478	T	COG0478	RIO-like serine/threonine protein kinase fused to N-terminal HTH domain	9.0E-5	30826	GI:58580680|GeneID:3264872		YP_199696.1
XOO1058	83.15	110.13	93.21	85.56	85.84	90.00	77.61	84.60	78.65	79.90	81.88	88.27	71.33	59.51	NC_006834.1	1082962	1083711	+	750	hypothetical protein		-1.0		COG1235	R	PhnP	Metal-dependent hydrolases of the beta-lactamase superfamily I	6.0E-9	31428	GI:58580681|GeneID:3264871		YP_199697.1
XOO1059	63.73	81.79	66.42	60.48	57.84	58.01	51.03	64.95	55.80	57.64	56.54	60.43	56.24	46.02	NC_006834.1	1083711	1084742	+	1032	molybdenum cofactor biosynthesis protein A		-1.0		COG2896	H	MoaA	Molybdenum cofactor biosynthesis enzyme	3.0E-89	32721	GI:58580682|GeneID:3264870		YP_199698.1
XOO1060	6.17	7.30	6.71	8.64	8.45	8.83	6.48	6.78	7.37	4.47	5.95	9.88	5.48	4.91	NC_006834.1	1084760	1085119	+	360	hypothetical protein		-1.0		COG4994	S	COG4994	Uncharacterized protein conserved in bacteria	3.0E-8	34599	GI:58580683|GeneID:3264869		YP_199699.1
XOO1061	98.46	139.67	121.48	108.40	106.34	102.85	88.59	76.98	90.28	73.92	77.58	69.78	74.76	75.08	NC_006834.1	1085120	1085641	+	522	molybdenum cofactor biosynthesis protein MoaC		-1.0		COG0315	H	MoaC	Molybdenum cofactor biosynthesis enzyme	1.0E-45	30663	GI:58580684|GeneID:3264866		YP_199700.1
XOO1062	36.13	54.07	53.40	46.64	37.09	37.67	45.07	41.00	31.72	30.30	31.52	33.50	33.64	37.62	NC_006834.1	1085638	1085883	+	246	molybdopterin-converting factor subunit 1		-1.0		COG1977	H	MoaD	Molybdopterin converting factor, small subunit	3.0E-9	32160	GI:58580685|GeneID:3264868		YP_199701.1
XOO1063	63.62	102.13	83.09	76.78	72.58	78.04	70.49	63.33	69.82	56.57	58.88	64.52	52.97	52.06	NC_006834.1	1085880	1086326	+	447	molybdopterin-converting factor subunit 2		-1.0		COG0314	H	MoaE	Molybdopterin converting factor, large subunit	1.0E-33	30662	GI:58580686|GeneID:3264992		YP_199702.1
XOO4656	0.00	0.00	0.00	2.09	1.36	0.98	0.00	0.00	0.00	0.00	1.10	0.00	0.00	0.00	NC_006834.1	1086660	1086752	-	93	tRNA-Ser		-1.0						-1.0	-1	GeneID:3264991
XOO1064	284.02	331.48	267.98	255.00	258.97	299.04	285.49	296.59	259.12	260.18	243.23	263.55	248.75	236.53	NC_006834.1	1086888	1088984	+	2097	DNA polymerase III subunits gamma and tau		-1.0		COG2812	L	DnaX	DNA polymerase III, gamma/tau subunits	1.0E-132	32641	GI:58580687|GeneID:3264990	2.7.7.7	YP_199703.1
XOO1065	625.71	611.31	617.57	628.18	713.82	736.37	633.49	620.85	610.59	665.21	669.89	685.23	678.71	630.78	NC_006834.1	1088991	1089311	+	321	hypothetical protein		-1.0		COG0718	S	COG0718	Uncharacterized protein conserved in bacteria	3.0E-23	31062	GI:58580688|GeneID:3264989		YP_199704.1
XOO1066	210.46	251.85	211.98	175.14	173.46	236.74	211.45	190.08	188.10	182.82	174.82	191.06	198.11	160.59	NC_006834.1	1089409	1090002	+	594	recombination protein RecR		-1.0		COG0353	L	RecR	Recombinational DNA repair protein (RecF pathway)	4.0E-76	30702	GI:58580689|GeneID:3264988		YP_199705.1
XOO1067	113.69	153.41	128.47	153.94	139.24	127.70	113.89	111.67	110.88	113.78	135.12	124.03	105.29	88.33	NC_006834.1	1089999	1090454	+	456	histidine triad-like protein		-1.0		COG0537	FGR	Hit	Diadenosine tetraphosphate (Ap4A) hydrolase and other HIT family hydrolases	3.0E-26	30883	GI:58580690|GeneID:3264987		YP_199706.1
XOO1068	804.40	2102.15	2508.16	2144.59	1424.94	1129.42	1095.43	843.91	960.55	940.16	1125.53	1155.76	1170.40	1088.61	NC_006834.1	1090574	1091107	-	534	outer membrane protein Slp		-1.0		COG3065	M	Slp	Starvation-inducible outer membrane lipoprotein	7.0E-43	32879	GI:58580691|GeneID:3264986		YP_199707.1
XOO1069	16.15	26.07	22.42	20.31	16.03	15.12	12.10	16.58	16.54	16.02	16.45	18.75	15.60	12.96	NC_006834.1	1091104	1093056	-	1953	hypothetical protein		-1.0		COG1305	E	COG1305	Transglutaminase-like enzymes, putative cysteine proteases	1.0E-19	31496	GI:58580692|GeneID:3264985		YP_199708.1
XOO1070	16.87	25.05	19.72	20.32	15.23	13.48	15.70	20.23	17.94	17.26	17.69	18.59	17.41	12.94	NC_006834.1	1093049	1094005	-	957	hypothetical protein		-1.0		COG1721	R	COG1721	Uncharacterized conserved protein (some members contain a von Willebrand factor type A (vWA) domain)	2.0E-20	31907	GI:58580693|GeneID:3264984		YP_199709.1
XOO1071	42.26	92.60	78.90	80.79	66.96	55.76	57.59	53.76	52.92	58.13	58.89	65.22	52.97	54.51	NC_006834.1	1094011	1095051	-	1041	methanol dehydrogenase regulator		-1.0		COG0714	R	COG0714	MoxR-like ATPases	6.0E-65	31058	GI:58580694|GeneID:3264983		YP_199710.1
XOO1072	34.81	51.51	41.18	40.01	36.99	45.74	38.00	38.14	30.70	37.53	35.85	38.88	35.08	30.31	NC_006834.1	1094991	1096871	+	1881	hypothetical protein		-1.0		COG1807	M	ArnT	4-amino-4-deoxy-L-arabinose transferase and related glycosyltransferases of PMT family	1.0E-22	31992	GI:58580695|GeneID:3264982		YP_199711.1
XOO1075	512.05	1971.30	2037.42	1935.37	1104.91	731.87	762.93	585.32	559.73	591.71	829.80	737.54	736.62	671.01	NC_006834.1	1098264	1098902	+	639	peptide deformylase		-1.0		COG0242	J	Def	N-formylmethionyl-tRNA deformylase	5.0E-45	30591	GI:58580698|GeneID:3264979	3.5.1.88	YP_199714.1
XOO1076	9.17	18.39	26.26	17.93	12.36	13.88	7.88	7.07	7.20	8.09	7.39	10.86	8.88	6.99	NC_006834.1	1099419	1100177	+	759	cellulase S		-1.0						-1.0	-1	GI:58580699|GeneID:3264978		YP_199715.1
XOO1077	2740.79	2229.08	2311.43	2620.41	2408.12	1868.26	1702.24	2691.96	2870.57	2775.84	3240.70	3097.66	3241.99	3312.05	NC_006834.1	1100605	1101396	+	792	cellulase S		-1.0						-1.0	-1	GI:122879067|GeneID:3264977		YP_199716.6
XOO1078	303.11	346.64	298.33	302.00	292.52	276.05	296.03	303.90	322.36	301.40	358.89	374.67	336.42	343.70	NC_006834.1	1102013	1103716	-	1704	rhamnogalacturonase B		-1.0						-1.0	-1	GI:58580701|GeneID:3264975		YP_199717.1
XOO1079	9.56	8.83	11.36	14.11	20.44	12.21	16.47	11.37	2.52	5.50	15.91	12.08	10.90	5.85	NC_006834.1	1103975	1104160	-	186	hypothetical protein		-1.0						-1.0	-1	GI:58580702|GeneID:3264976		YP_199718.1
XOO1080	0.00	0.00	0.00	0.00	0.96	0.00	0.00	0.00	0.00	0.00	0.77	1.42	0.42	0.00	NC_006834.1	1104170	1104301	-	132	hypothetical protein		-1.0						-1.0	-1	GI:58580703|GeneID:3264974		YP_199719.1
XOO1084	20.01	29.42	19.29	30.55	39.45	30.15	30.42	19.35	15.58	16.31	29.81	27.36	20.60	17.78	NC_006834.1	1105876	1106556	-	681	hypothetical protein		-1.0						-1.0	-1	GI:58580707|GeneID:3264971		YP_199723.1
XOO1085	92.58	98.45	83.53	151.91	122.04	142.36	74.63	94.90	99.34	96.08	147.11	143.93	169.50	74.65	NC_006834.1	1106667	1107098	-	432	transposase		-1.0		COG3039	L	COG3039	Transposase and inactivated derivatives, IS5 family	2.0E-8	32853	GI:58580708|GeneID:3264969		YP_199724.1
XOO1086	41.84	38.04	21.89	142.82	274.71	233.70	117.03	42.89	24.39	25.60	57.44	116.21	66.47	48.95	NC_006834.1	1107111	1107641	-	531	transposase		-1.0		COG3039	L	COG3039	Transposase and inactivated derivatives, IS5 family	8.0E-8	32853	GI:58580709|GeneID:3264968		YP_199725.1
XOO1087	66.52	92.37	88.42	122.88	113.53	84.11	72.60	56.87	62.85	60.90	80.05	73.26	72.45	73.71	NC_006834.1	1107693	1108124	-	432	hypothetical protein		-1.0		COG2110	R	COG2110	Predicted phosphatase homologous to the C-terminal domain of histone macroH2A1	6.0E-14	32293	GI:58580710|GeneID:3264967		YP_199726.1
XOO1088	109.45	120.51	104.63	117.15	123.83	109.15	114.00	85.36	92.62	98.93	86.05	74.29	76.99	88.17	NC_006834.1	1108430	1109605	+	1176	ISXo8 transposase		-1.0		COG5659	L	COG5659	FOG: Transposase	7.0E-47	35218	GI:58580711|GeneID:3264966		YP_199727.1
XOO1089	0.51	2.28	0.52	1.01	1.32	0.32	1.01	0.57	1.08	1.52	1.42	2.28	0.57	0.47	NC_006834.1	1109574	1109861	+	288	ISXo8 transposase		-1.0		COG5659	L	COG5659	FOG: Transposase	4.0E-12	35218	GI:58580712|GeneID:3264965		YP_199728.1
XOO1090	591.20	638.95	665.82	729.03	975.73	1128.44	1271.17	613.55	633.80	624.51	593.67	670.42	583.75	631.94	NC_006834.1	1110572	1111498	-	927	glutaredoxin-like protein		-1.0		COG0278	O	COG0278	Glutaredoxin-related protein	7.0E-37	30626	GI:58580713|GeneID:3264964		YP_199729.1
XOO1091	40.22	52.20	44.11	45.30	37.35	41.97	38.11	44.18	42.98	38.75	35.32	39.41	34.14	32.22	NC_006834.1	1111559	1112335	+	777	acetylxylan esterase		-1.0		COG0726	G	CDA1	Predicted xylanase/chitin deacetylase	3.0E-24	31070	GI:122879068|GeneID:3264963		YP_199730.6
XOO1092	100.45	143.68	87.42	88.56	80.67	83.14	87.40	102.85	86.77	90.93	92.92	90.01	92.53	75.08	NC_006834.1	1112637	1113332	-	696	hypothetical protein		-1.0		COG0500	QR	SmtA	SAM-dependent methyltransferases	6.0E-9	30846	GI:58580715|GeneID:3264962		YP_199731.1
XOO1093	59.29	76.48	52.44	63.91	61.00	67.21	61.35	67.91	51.04	61.92	57.52	54.70	51.14	47.27	NC_006834.1	1113631	1114272	-	642	hypothetical protein		-1.0		COG2755	E	TesA	Lysophospholipase L1 and related esterases	1.0E-9	32625	GI:58580716|GeneID:3264961		YP_199732.1
XOO1094	214.61	222.82	197.04	212.26	219.10	226.90	213.65	200.42	198.13	188.78	204.90	218.12	188.60	174.80	NC_006834.1	1114269	1115540	-	1272	aminotransferase		-1.0		COG0436	E	COG0436	Aspartate/tyrosine/aromatic aminotransferase	4.0E-82	30785	GI:122879069|GeneID:3264959	2.6.1.2	YP_199733.6
XOO1095	152.46	171.43	141.03	142.54	175.94	213.88	164.44	159.26	160.77	154.59	147.88	151.01	167.39	139.32	NC_006834.1	1115694	1116785	+	1092	ribosome-associated GTPase		-1.0		COG1162	R	COG1162	Predicted GTPases	1.0E-68	31356	GI:58580718|GeneID:3264960		YP_199734.1
XOO1096	52.07	82.04	60.49	73.59	77.47	73.73	66.99	65.44	60.79	59.37	65.26	65.61	56.50	46.01	NC_006834.1	1116785	1118047	+	1263	hypothetical protein		-1.0		COG3930	S	COG3930	Uncharacterized protein conserved in bacteria	3.0E-29	33712	GI:58580719|GeneID:3264958		YP_199735.1
XOO1097	134.13	144.17	95.50	86.76	77.01	54.60	45.75	112.52	172.43	151.72	159.17	132.59	120.26	135.72	NC_006834.1	1118119	1118880	+	762	NonF-like protein		-1.0		COG0693	R	ThiJ	Putative intracellular protease/amidase	4.0E-23	31037	GI:58580720|GeneID:3264957		YP_199736.1
XOO1098	170.79	1050.17	204.23	90.19	72.38	69.11	68.57	171.87	153.81	151.51	147.28	159.78	155.47	155.29	NC_006834.1	1119047	1121065	-	2019	amylosucrase or alpha amylase		-1.0		COG0366	G	AmyA	Glycosidases	1.0E-34	30715	GI:58580721|GeneID:3264955		YP_199737.1
XOO1099	304.52	776.64	195.29	112.31	83.45	79.31	87.70	322.27	321.43	321.07	299.97	322.97	345.08	362.99	NC_006834.1	1120998	1123304	-	2307	TonB-dependent receptor		-1.0		COG1629	P	CirA	Outer membrane receptor proteins, mostly Fe transport	2.0E-18	31816	GI:58580722|GeneID:3264954		YP_199738.1
XOO1100	69.70	177.20	34.40	19.39	18.94	15.97	16.37	74.69	67.11	71.55	74.21	80.34	75.08	62.66	NC_006834.1	1123565	1125043	+	1479	sugar transporter		-1.0		COG2211	G	MelB	Na+/melibiose symporter and related transporters	1.0E-12	32393	GI:58580723|GeneID:3264952		YP_199739.1
XOO1101	105.06	130.59	97.32	96.27	79.82	83.48	83.87	97.67	91.38	93.85	97.00	105.07	90.09	89.16	NC_006834.1	1125284	1126504	-	1221	transcriptional regulator		-1.0		COG1609	K	PurR	Transcriptional regulators	6.0E-70	31797	GI:58580724|GeneID:3264951		YP_199740.1
XOO1102	34.69	195.55	262.67	288.18	162.86	123.15	85.50	42.54	38.29	43.83	42.09	40.84	39.80	31.03	NC_006834.1	1126556	1127362	-	807	3-ketoacyl-ACP reductase		-1.0		COG1028	IQR	FabG	Dehydrogenases with different specificities (related to short-chain alcohol dehydrogenases)	6.0E-38	31231	GI:58580725|GeneID:3264950	1.1.1.100	YP_199741.1
XOO1103	14.38	144.32	164.73	158.75	92.79	73.55	58.07	19.34	19.49	19.03	17.12	21.14	15.47	12.39	NC_006834.1	1127408	1128736	-	1329	Mg++/citrate complex transporter		-1.0		COG2851	C	CitM	H+/citrate symporter	1.0E-150	32679	GI:122879070|GeneID:3264949		YP_199742.6
XOO1104	19.08	307.00	324.70	339.19	192.65	125.00	101.48	18.73	22.74	21.65	18.81	19.30	14.03	10.52	NC_006834.1	1128964	1130205	-	1242	porin		-1.0		COG3746	P	OprP	Phosphate-selective porin	5.0E-74	33541	GI:58580727|GeneID:3264947		YP_199743.1
XOO1105	72.57	102.31	84.95	72.65	70.31	85.56	76.85	58.05	60.57	51.17	50.55	52.58	47.64	51.60	NC_006834.1	1130221	1131114	+	894	two-component system regulatory protein		-1.0		COG0745	TK	OmpR	Response regulators consisting of a CheY-like receiver domain and a winged-helix DNA-binding domain	3.0E-53	31088	GI:58580728|GeneID:3264946		YP_199744.1
XOO1106	40.75	60.09	41.43	43.80	36.71	42.62	35.38	39.91	41.42	33.12	32.73	36.34	30.77	26.22	NC_006834.1	1131050	1132492	+	1443	two-component system sensor protein		-1.0		COG0642	T	BaeS	Signal transduction histidine kinase	8.0E-39	30987	GI:58580729|GeneID:3264944		YP_199745.1
XOO1109	73.25	79.92	63.32	60.10	51.96	45.64	58.90	71.54	60.32	70.22	58.27	66.68	61.33	49.19	NC_006834.1	1133582	1134220	+	639	LuxR family transcriptional regulator		-1.0		COG2197	TK	CitB	Response regulator containing a CheY-like receiver domain and an HTH DNA-binding domain	1.0E-43	32379	GI:58580732|GeneID:3264940		YP_199748.1
XOO4740	2.31	2.57	3.93	3.04	2.97	3.08	4.18	3.81	1.22	1.14	5.05	2.93	3.85	0.71	NC_006834.1	1134351	1134734	-	384	hypothetical protein		-1.0						-1.0	-1	GI:121632050|GeneID:4699429		YP_001001411.1
XOO1110	0.69	3.65	2.30	1.02	2.22	2.23	1.88	0.76	2.01	3.59	1.07	1.97	0.90	1.43	NC_006834.1	1134421	1135275	-	855	hypothetical protein		-1.0		COG3631	R	COG3631	Ketosteroid isomerase-related protein	1.0E-15	33430	GI:58580733|GeneID:3265024		YP_199749.1
XOO1111	1.27	1.81	0.92	2.61	2.17	2.11	2.14	0.80	2.67	1.43	1.99	1.60	0.80	0.83	NC_006834.1	1135272	1136090	-	819	rhizopine catabolism protein mocA		-1.0		COG0667	C	Tas	Predicted oxidoreductases (related to aryl-alcohol dehydrogenases)	7.0E-17	31011	GI:58580734|GeneID:3265022		YP_199750.1
XOO1112	79.56	109.29	77.92	85.27	85.33	87.22	79.64	65.76	69.47	70.25	65.97	68.03	63.49	61.78	NC_006834.1	1136219	1137121	+	903	transcriptional regulator		-1.0		COG0583	K	LysR	Transcriptional regulator	2.0E-38	30928	GI:58580735|GeneID:3265020		YP_199751.1
XOO4741	0.00	0.00	0.00	0.85	0.00	0.00	0.00	0.00	0.00	0.00	0.00	0.41	0.24	0.00	NC_006834.1	1136800	1137027	-	228	hypothetical protein		-1.0						-1.0	-1	GI:121632051|GeneID:4699430		YP_001001412.1
XOO1113	64.00	66.53	42.39	46.49	47.61	41.93	40.96	51.52	55.82	47.78	47.34	50.66	42.93	41.87	NC_006834.1	1137113	1137892	-	780	hypothetical protein		-1.0		COG0725	P	ModA	ABC-type molybdate transport system, periplasmic component	1.0E-22	31069	GI:58580736|GeneID:3265019		YP_199752.1
XOO1114	106.57	103.66	71.61	67.72	71.82	70.72	65.54	105.30	96.88	103.32	102.01	100.40	101.55	98.56	NC_006834.1	1137889	1139328	-	1440	citrate carrier protein		-1.0		COG2814	G	AraJ	Arabinose efflux permease	1.0E-11	32643	GI:58580737|GeneID:3265058		YP_199753.1
XOO1115	21.66	24.64	20.54	19.99	19.69	22.83	19.46	21.64	22.06	21.98	21.05	23.32	22.85	19.49	NC_006834.1	1139554	1142199	-	2646	sensor histidine kinase		-1.0		COG4191	T	COG4191	Signal transduction histidine kinase regulating C4-dicarboxylate transport system	1.0E-66	33926	GI:58580738|GeneID:3265057		YP_199754.1
XOO1116	966.63	734.95	419.35	381.79	689.67	944.93	974.79	977.41	1006.84	1000.34	843.73	837.89	1095.71	1014.15	NC_006834.1	1142521	1143792	-	1272	polyphosphate-selective porin O		-1.0		COG3746	P	OprP	Phosphate-selective porin	1.0E-85	33541	GI:58580739|GeneID:3265056		YP_199755.1
XOO1117	60.70	441.35	191.99	130.32	149.77	216.75	341.19	115.88	137.32	141.44	143.67	134.45	127.16	98.26	NC_006834.1	1143933	1145357	+	1425	C4-dicarboxylate transporter DctA		-1.0		COG1301	C	GltP	Na+/H+-dicarboxylate symporters	1.0E-103	31492	GI:58580740|GeneID:3265055		YP_199756.1
XOO1118	465.14	656.13	534.51	434.23	389.37	420.52	536.90	465.32	489.50	517.17	452.72	456.64	466.00	488.28	NC_006834.1	1145555	1147864	+	2310	malic enzyme		-1.0		COG0281	C	SfcA	Malic enzyme	1.0E-158	30629	GI:122879071|GeneID:3265054	1.1.1.40	YP_199757.6
XOO1119	27.61	46.59	35.80	29.26	34.67	41.79	30.89	35.77	27.19	25.32	26.15	30.17	33.10	25.37	NC_006834.1	1148709	1149695	+	987	IS1404 transposase		-1.0		COG2801	L	Tra5	Transposase and inactivated derivatives	5.0E-9	32633	GI:58580742|GeneID:3265053		YP_199758.1
XOO1121	54.11	64.06	56.56	52.17	51.66	49.78	49.23	63.63	62.97	57.17	62.74	69.48	58.60	48.31	NC_006834.1	1149875	1150843	+	969	hypothetical protein		-1.0						-1.0	-1	GI:58580744|GeneID:3265050		YP_199760.1
XOO4742	31.48	43.11	36.49	94.39	121.98	93.12	27.96	24.40	20.16	25.58	76.08	67.50	57.55	17.58	NC_006834.1	1150795	1151034	-	240	transposase		-1.0		COG3666	L	COG3666	Transposase and inactivated derivatives	5.0E-4	33464	GI:121632052|GeneID:4699431		YP_001001413.1
XOO1123	136.44	175.94	140.87	146.13	135.79	152.22	141.32	153.49	136.78	135.06	135.25	144.78	139.39	142.96	NC_006834.1	1151125	1151796	-	672	thiamine-phosphate pyrophosphorylase		-1.0		COG0352	H	ThiE	Thiamine monophosphate synthase	1.0E-37	30701	GI:58580746|GeneID:3265048	2.5.1.3	YP_199762.1
XOO1124	375.86	380.42	291.90	340.29	290.96	289.19	268.65	303.01	390.78	278.91	357.45	383.53	341.42	267.05	NC_006834.1	1151772	1152011	+	240	rubredoxin		-1.0		COG1773	C	COG1773	Rubredoxin	6.0E-14	31959	GI:58580747|GeneID:3265049		YP_199763.1
XOO1125	244.69	225.46	222.88	274.92	399.17	504.58	396.61	230.01	213.02	196.03	201.24	224.97	217.56	192.08	NC_006834.1	1152061	1152942	-	882	hypothetical protein		-1.0		COG2912	S	COG2912	Uncharacterized conserved protein	2.0E-59	32736	GI:58580748|GeneID:3265046		YP_199764.1
XOO1126	83.72	124.09	109.72	120.37	117.81	124.70	94.23	67.70	80.13	68.69	79.62	94.22	72.51	58.32	NC_006834.1	1153092	1153574	-	483	hypothetical protein		-1.0		COG1430	S	COG1430	Uncharacterized conserved protein	1.0E-30	31619	GI:58580749|GeneID:3265047		YP_199765.1
XOO1127	234.07	246.32	219.25	204.50	230.20	243.09	233.00	205.87	206.14	228.48	188.43	204.33	201.98	181.23	NC_006834.1	1153692	1154339	-	648	ribose-5-phosphate isomerase A		-1.0		COG0120	G	RpiA	Ribose 5-phosphate isomerase	6.0E-76	30469	GI:122879072|GeneID:3265045	5.3.1.6	YP_199766.6
XOO1128	112.90	117.49	102.26	123.85	130.77	122.86	105.61	110.19	101.71	109.54	123.02	111.93	103.57	99.39	NC_006834.1	1154431	1154901	-	471	hypothetical protein		-1.0		COG2947	S	COG2947	Uncharacterized conserved protein	1.0E-59	32770	GI:58580751|GeneID:3265043		YP_199767.1
XOO1129	75.85	83.30	68.56	64.66	67.35	76.36	61.08	74.14	62.57	68.02	61.11	64.09	63.81	57.41	NC_006834.1	1154898	1155518	-	621	hypothetical protein		-1.0		COG0212	H	COG0212	5-formyltetrahydrofolate cyclo-ligase	3.0E-36	30561	GI:58580752|GeneID:3265044		YP_199768.1
XOO1130	118.00	160.38	124.81	143.57	147.01	112.95	107.46	145.88	168.01	154.44	162.53	190.40	156.76	156.94	NC_006834.1	1156097	1156396	-	300	hypothetical protein		-1.0		COG3027	S	COG3027	Uncharacterized protein conserved in bacteria	8.0E-14	32843	GI:58580753|GeneID:3265042		YP_199769.1
XOO1131	258.39	220.77	216.41	229.74	218.27	229.13	139.39	184.98	173.39	168.89	175.68	159.53	241.97	120.45	NC_006834.1	1156393	1156662	-	270	hypothetical protein		-1.0						-1.0	-1	GI:58580754|GeneID:3265041		YP_199770.1
XOO1132	302.77	347.25	316.61	302.82	295.94	397.34	358.64	299.55	292.01	282.77	266.09	283.89	288.26	286.31	NC_006834.1	1156826	1157392	+	567	hypothetical protein		-1.0		COG3079	S	COG3079	Uncharacterized protein conserved in bacteria	2.0E-36	32893	GI:58580755|GeneID:3265040		YP_199771.1
XOO1133	178.83	190.54	135.22	149.28	150.93	187.58	160.45	153.71	144.53	144.30	145.98	150.34	137.82	132.63	NC_006834.1	1157403	1158743	+	1341	aminopeptidase		-1.0		COG0006	E	PepP	Xaa-Pro aminopeptidase	6.0E-71	30356	GI:58580756|GeneID:3265222		YP_199772.1
XOO1136	7.29	8.45	7.43	5.66	4.25	2.64	8.81	8.74	5.94	8.50	4.79	4.19	2.82	7.00	NC_006834.1	1159795	1160241	-	447	transposase		-1.0		COG3293	L	COG3293	Transposase and inactivated derivatives	2.0E-6	33102	GI:58580759|GeneID:3265220		YP_199775.1
XOO1137	130.58	109.97	123.20	122.81	119.28	101.12	98.35	127.72	149.81	138.99	151.01	143.21	134.83	148.29	NC_006834.1	1160447	1161772	-	1326	proline dipeptidase		-1.0		COG0006	E	PepP	Xaa-Pro aminopeptidase	5.0E-35	30356	GI:122879073|GeneID:3265219		YP_199776.6
XOO1138	85.55	127.41	103.26	85.49	78.30	92.41	83.00	99.58	83.85	96.18	80.32	103.60	104.11	77.81	NC_006834.1	1161971	1162318	-	348	hypothetical protein		-1.0						-1.0	-1	GI:58580761|GeneID:3265218		YP_199777.1
XOO1139	232.05	326.45	274.14	254.06	220.17	244.66	203.58	254.67	255.48	251.05	237.09	257.17	267.29	253.51	NC_006834.1	1162315	1164723	-	2409	hypothetical protein		-1.0		COG3933	K	COG3933	Transcriptional antiterminator	0.0080	33715	GI:58580762|GeneID:3265217		YP_199778.1
XOO1140	90.95	89.20	70.41	76.07	79.24	75.00	68.53	73.34	76.14	77.75	79.99	77.95	78.43	59.34	NC_006834.1	1164902	1166059	-	1158	coproporphyrinogen III oxidase		-1.0		COG0635	H	HemN	Coproporphyrinogen III oxidase and related Fe-S oxidoreductases	1.0E-110	30980	GI:58580763|GeneID:3265216		YP_199779.1
XOO1141	179.23	156.27	148.97	141.62	142.58	166.85	153.66	180.04	165.41	182.21	171.88	190.09	164.52	165.56	NC_006834.1	1166075	1166674	-	600	deoxyribonucleotide triphosphate pyrophosphatase		-1.0		COG0127	F	COG0127	Xanthosine triphosphate pyrophosphatase	3.0E-61	30476	GI:58580764|GeneID:3265215		YP_199780.1
XOO1142	109.22	87.50	75.87	88.39	87.05	100.71	91.36	105.58	100.49	87.84	101.24	108.06	96.19	113.40	NC_006834.1	1166671	1167066	-	396	hypothetical protein		-1.0		COG0346	E	GloA	Lactoylglutathione lyase and related lyases	1.0E-4	30694	GI:58580765|GeneID:3265183		YP_199781.1
XOO1143	276.25	229.35	206.51	195.79	189.93	241.37	249.15	266.67	271.91	259.09	244.90	280.66	250.72	257.35	NC_006834.1	1167063	1167788	-	726	ribonuclease PH		-1.0		COG0689	J	Rph	RNase PH	4.0E-76	31033	GI:161899009|GeneID:3265182	2.7.7.56	YP_199782.2
XOO1144	246.87	247.37	173.95	161.03	148.67	174.83	171.12	213.71	237.61	225.43	212.43	210.23	197.79	222.05	NC_006834.1	1167898	1168758	+	861	hypothetical protein		-1.0		COG1561	S	COG1561	Uncharacterized stress-induced protein	5.0E-76	31749	GI:58580767|GeneID:3265181		YP_199783.1
XOO1145	197.74	215.73	170.22	158.23	153.86	172.34	147.31	174.92	174.92	151.89	152.35	162.19	139.17	139.41	NC_006834.1	1168875	1169486	+	612	guanylate kinase		-1.0		COG0194	F	Gmk	Guanylate kinase	3.0E-68	30543	GI:58580768|GeneID:3265180	2.7.4.8	YP_199784.1
XOO1146	202.67	214.09	155.45	185.56	201.00	168.26	169.01	150.01	183.32	129.65	184.00	174.94	163.10	153.27	NC_006834.1	1169652	1170023	+	372	transposase		-1.0		COG3293	L	COG3293	Transposase and inactivated derivatives	1.0E-4	33102	GI:58580769|GeneID:3265179		YP_199785.1
XOO1147	57.76	64.03	33.24	32.00	34.81	39.99	37.00	37.86	46.13	32.48	34.00	38.48	30.45	35.95	NC_006834.1	1169989	1170465	+	477	transposase		-1.0		COG3293	L	COG3293	Transposase and inactivated derivatives	2.0E-6	33102	GI:58580770|GeneID:3265178		YP_199786.1
XOO1148	1372.67	1343.77	1187.45	1170.20	1316.06	1281.09	1302.80	918.48	1190.76	923.89	968.62	904.05	786.59	910.85	NC_006834.1	1170580	1170912	+	333	DNA-directed RNA polymerase subunit omega		-1.0		COG1758	K	RpoZ	DNA-directed RNA polymerase, subunit K/omega	1.0E-12	31944	GI:58580771|GeneID:3265177	2.7.7.6	YP_199787.1
XOO1149	117.16	179.33	152.65	162.22	149.55	144.59	133.32	121.87	130.33	118.97	124.93	121.36	125.11	103.12	NC_006834.1	1171041	1173212	+	2172	pentaphosphateguanosine-3'-pyrophosphohydrolase		-1.0		COG0317	TK	SpoT	Guanosine polyphosphate pyrophosphohydrolases/synthetases	0.0	30665	GI:58580772|GeneID:3265176		YP_199788.1
XOO1150	487.13	443.50	388.35	433.05	472.68	498.81	424.61	561.08	469.38	548.18	547.79	584.94	524.79	413.59	NC_006834.1	1173292	1173672	+	381	translation initiation inhibitor		-1.0		COG0251	J	TdcF	Putative translation initiation inhibitor, yjgF family	1.0E-33	30600	GI:58580773|GeneID:3265175		YP_199789.1
XOO1151	166.07	169.47	146.15	132.34	131.27	170.17	152.92	161.03	138.81	138.69	123.46	128.81	122.04	112.51	NC_006834.1	1173693	1175846	+	2154	ATP-dependent DNA helicase RecG		-1.0		COG1200	LK	RecG	RecG-like helicase	0.0	31393	GI:58580774|GeneID:3265174		YP_199790.1
XOO1152	124.62	136.06	111.27	114.31	99.34	116.09	116.67	151.08	129.29	138.68	130.47	144.30	127.07	124.77	NC_006834.1	1175972	1176910	+	939	inosine-uridine preferring nucleoside hydrolase		-1.0		COG1957	F	URH1	Inosine-uridine nucleoside N-ribohydrolase	5.0E-72	32140	GI:58580775|GeneID:3265173		YP_199791.1
XOO1153	2211.45	2012.43	1955.93	2913.95	3646.62	3131.68	2212.74	1743.38	1755.08	1675.07	2402.44	2151.00	2083.21	2089.86	NC_006834.1	1176982	1177224	+	243	50S ribosomal protein L31		-1.0		COG0254	J	RpmE	Ribosomal protein L31	8.0E-17	30603	GI:161899008|GeneID:3265172		YP_199792.2
XOO1154	1849.78	1631.73	1855.86	1870.90	1970.83	2098.77	2195.81	1802.67	1802.50	1886.05	1807.37	1764.84	1845.58	1852.34	NC_006834.1	1177399	1178727	+	1329	type II citrate synthase		-1.0		COG0372	C	GltA	Citrate synthase	1.0E-136	30721	GI:58580777|GeneID:3265153	2.3.3.1	YP_199793.1
XOO1155	35.27	71.16	67.58	80.10	54.32	51.05	51.06	46.10	48.67	53.94	68.25	70.01	61.73	51.52	NC_006834.1	1179104	1179523	-	420	hypothetical protein		-1.0						-1.0	-1	GI:58580778|GeneID:3265152		YP_199794.1
XOO1156	99.72	117.38	106.06	104.59	83.76	74.69	73.36	114.15	109.04	110.43	110.49	106.24	103.91	99.29	NC_006834.1	1180064	1182493	-	2430	penicillin-binding protein 1A		-1.0		COG5009	M	MrcA	Membrane carboxypeptidase/penicillin-binding protein	0.0	34614	GI:58580779|GeneID:3265151		YP_199795.1
XOO1157	829.69	948.73	513.93	480.48	537.52	658.72	622.48	762.99	726.28	749.85	762.47	782.67	794.17	764.17	NC_006834.1	1182649	1183767	+	1119	fimbrial assembly membrane protein		-1.0		COG4972	NU	PilM	Tfp pilus assembly protein, ATPase PilM	1.0E-113	34578	GI:58580780|GeneID:3265150		YP_199796.1
XOO1158	730.46	772.38	410.97	362.51	429.30	549.01	540.26	705.84	625.43	613.89	715.94	633.39	798.31	738.65	NC_006834.1	1183767	1184525	+	759	fimbrial assembly membrane protein		-1.0		COG3166	NU	PilN	Tfp pilus assembly protein PilN	6.0E-42	32979	GI:58580781|GeneID:3265148		YP_199797.1
XOO1159	895.40	1020.52	571.51	494.59	562.69	694.97	640.45	887.46	862.96	884.83	946.56	925.14	1028.70	909.63	NC_006834.1	1184522	1185187	+	666	fimbrial assembly membrane protein		-1.0		COG3167	NU	PilO	Tfp pilus assembly protein PilO	9.0E-63	32980	GI:58580782|GeneID:3265149		YP_199798.1
XOO1160	526.47	649.77	355.12	312.98	357.66	446.56	408.40	615.72	484.51	535.63	583.97	604.10	649.40	530.29	NC_006834.1	1185184	1185717	+	534	fimbrial assembly protein		-1.0		COG3168	NU	PilP	Tfp pilus assembly protein PilP	6.0E-48	32981	GI:58580783|GeneID:3265147		YP_199799.1
XOO1161	1141.53	1121.70	770.44	550.80	620.70	700.11	802.89	1185.81	1141.90	1143.94	1224.91	1218.61	1216.89	1219.37	NC_006834.1	1185665	1187686	+	2022	fimbrial assembly protein		-1.0		COG4796	U	HofQ	Type II secretory pathway, component HofQ	1.0E-118	34405	GI:58580784|GeneID:3265146		YP_199800.1
XOO1162	27.33	36.49	30.39	36.89	40.92	35.61	42.81	32.06	30.43	30.33	40.42	36.91	29.30	34.52	NC_006834.1	1187757	1188233	-	477	transposase		-1.0		COG3293	L	COG3293	Transposase and inactivated derivatives	2.0E-6	33102	GI:58580785|GeneID:3265145		YP_199801.1
XOO1164	7.07	7.44	7.21	5.51	4.61	4.70	5.78	7.77	6.69	6.15	4.62	5.53	5.45	7.60	NC_006834.1	1188698	1189933	+	1236	transposase		-1.0		COG3464	L	COG3464	Transposase and inactivated derivatives	6.0E-29	33267	GI:58580787|GeneID:3265143		YP_199803.1
XOO1165	25.61	35.71	31.76	41.94	34.11	27.37	27.56	31.32	40.89	32.31	47.10	53.58	37.22	32.75	NC_006834.1	1190004	1190564	-	561	transposase		-1.0		COG3335	L	COG3335	Transposase and inactivated derivatives	5.0E-5	33144	GI:58580788|GeneID:3265137		YP_199804.1
XOO4743	49.07	77.57	75.95	95.04	88.64	95.30	59.66	53.23	43.08	43.34	67.80	75.07	65.35	36.18	NC_006834.1	1190530	1191018	-	489	transposase		-1.0		COG3415	L	COG3415	Transposase and inactivated derivatives	1.0E-10	33221	GI:121632053|GeneID:4699432		YP_001001414.1
XOO1167	296.10	414.23	366.20	283.19	203.02	202.97	213.81	335.59	312.25	317.96	311.33	327.09	303.28	292.70	NC_006834.1	1191662	1192681	+	1020	methanol dehydrogenase regulatory protein		-1.0		COG0714	R	COG0714	MoxR-like ATPases	9.0E-63	31058	GI:58580790|GeneID:3265135		YP_199806.1
XOO1168	123.05	202.24	148.32	125.60	86.07	101.69	86.95	144.27	126.07	108.67	112.18	135.06	116.22	114.03	NC_006834.1	1192702	1193664	+	963	hypothetical protein		-1.0		COG1721	R	COG1721	Uncharacterized conserved protein (some members contain a von Willebrand factor type A (vWA) domain)	1.0E-18	31907	GI:58580791|GeneID:3265134		YP_199807.1
XOO1169	57.07	94.55	79.74	91.54	54.32	66.86	39.15	55.64	51.68	49.35	73.97	76.61	80.08	45.06	NC_006834.1	1193667	1194128	+	462	hypothetical protein		-1.0						-1.0	-1	GI:58580792|GeneID:3265133		YP_199808.1
XOO1170	71.27	101.00	89.72	67.23	44.38	45.33	41.82	71.34	56.51	59.16	49.79	55.65	53.50	46.57	NC_006834.1	1194125	1195132	+	1008	hypothetical protein		-1.0		COG1240	H	ChlD	Mg-chelatase subunit ChlD	5.0E-8	31433	GI:58580793|GeneID:3265132		YP_199809.1
XOO1171	52.95	79.86	67.38	57.41	37.80	39.15	32.87	58.87	51.50	50.16	48.21	59.30	47.00	42.23	NC_006834.1	1195123	1196946	+	1824	hypothetical protein		-1.0		COG3064	M	TolA	Membrane protein involved in colicin uptake	0.0010	32878	GI:58580794|GeneID:3265131		YP_199810.1
XOO1174	65.27	83.77	67.34	60.82	38.82	39.42	35.24	75.09	66.34	64.30	64.63	70.77	65.31	60.69	NC_006834.1	1197221	1198702	+	1482	hypothetical protein		-1.0						-1.0	-1	GI:58580797|GeneID:3265121		YP_199813.1
XOO1175	144.48	164.33	126.82	141.16	134.92	133.94	130.32	139.28	135.13	139.28	145.60	160.14	123.85	133.02	NC_006834.1	1199369	1200793	+	1425	proton glutamate symport protein		-1.0		COG1301	C	GltP	Na+/H+-dicarboxylate symporters	3.0E-82	31492	GI:58580798|GeneID:3265120		YP_199814.1
XOO1176	516.98	421.73	478.15	516.30	593.65	643.17	720.19	540.75	572.34	566.07	538.69	549.67	516.18	534.10	NC_006834.1	1201006	1203006	+	2001	transketolase		-1.0		COG0021	G	TktA	Transketolase	0.0	30371	GI:58580799|GeneID:3265119	2.2.1.1	YP_199815.1
XOO1177	20.92	30.85	40.52	36.39	28.46	14.76	14.42	23.44	36.81	24.57	35.73	25.00	22.76	20.37	NC_006834.1	1203104	1203811	+	708	outer membrane receptor for ferric iron uptake		-1.0		COG4773	P	FhuE	Outer membrane receptor for ferric coprogen and ferric-rhodotorulic acid	8.0E-35	34386	GI:58580800|GeneID:3265118		YP_199816.1
XOO1178	108.87	212.99	243.63	254.11	201.68	127.97	104.37	126.38	185.87	173.27	210.99	155.02	134.92	140.25	NC_006834.1	1203825	1204541	-	717	hypothetical protein		-1.0		COG0739	M	NlpD	Membrane proteins related to metalloendopeptidases	7.0E-14	31082	GI:58580801|GeneID:3265117		YP_199817.1
XOO1179	147.52	232.01	317.93	273.95	163.87	70.63	77.27	153.68	267.47	254.34	288.05	182.19	182.42	219.94	NC_006834.1	1204544	1205536	-	993	hypothetical protein		-1.0		COG1376	S	ErfK	Uncharacterized protein conserved in bacteria	8.0E-23	31566	GI:122879074|GeneID:3265116		YP_199818.6
XOO1180	2.02	4.05	4.95	5.41	3.73	3.18	2.74	1.98	2.30	1.88	2.10	2.48	2.10	1.45	NC_006834.1	1205856	1208570	-	2715	TonB-dependent receptor		-1.0		COG1629	P	CirA	Outer membrane receptor proteins, mostly Fe transport	7.0E-16	31816	GI:122879075|GeneID:3265111		YP_199819.6
XOO1181	0.76	2.79	1.67	2.23	1.72	1.70	0.25	0.83	1.06	0.99	1.04	1.04	1.17	0.69	NC_006834.1	1208690	1209865	-	1176	hypothetical protein		-1.0						-1.0	-1	GI:122879076|GeneID:3265110		YP_199820.6
XOO1182	3.08	3.65	3.21	4.23	6.13	5.93	4.87	2.52	3.40	2.76	3.26	3.40	2.84	2.11	NC_006834.1	1210000	1212066	-	2067	hypothetical protein		-1.0		COG0427	C	ACH1	Acetyl-CoA hydrolase	4.0E-33	30776	GI:58580805|GeneID:3265109		YP_199821.1
XOO1183	2.41	2.89	1.23	2.50	3.44	3.45	3.36	1.10	1.27	1.19	1.24	1.65	1.56	1.48	NC_006834.1	1212086	1212823	+	738	hypothetical protein		-1.0						-1.0	-1	GI:58580806|GeneID:3265108		YP_199822.1
XOO1184	2.00	4.66	3.11	4.69	4.94	4.45	3.83	3.46	2.88	2.07	2.82	4.72	2.88	2.12	NC_006834.1	1212851	1214260	+	1410	long-chain acyl-CoA synthetase		-1.0		COG1022	I	FAA1	Long-chain acyl-CoA synthetases (AMP-forming)	2.0E-65	31225	GI:58580807|GeneID:3265107		YP_199823.1
XOO1185	4.32	6.28	3.30	5.84	4.62	4.80	5.31	5.93	6.82	2.66	7.43	4.44	4.79	6.20	NC_006834.1	1214257	1214805	+	549	hypothetical protein		-1.0		COG0819	K	TenA	Putative transcription activator	3.0E-4	31161	GI:58580808|GeneID:3265106		YP_199824.1
XOO4744	1.19	5.28	1.21	3.12	3.56	1.82	1.76	1.31	0.63	0.00	2.05	3.01	1.32	1.64	NC_006834.1	1214685	1214933	+	249	carbamoyl-phosphate synthase large subunit		-1.0						-1.0	-1	GI:121632054|GeneID:4699433		YP_001001415.1
XOO1186	1.59	5.87	1.80	3.82	3.17	5.30	4.17	3.68	3.90	2.44	4.25	4.46	3.39	2.92	NC_006834.1	1214933	1215772	+	840	short chain dehydrogenase		-1.0		COG0300	R	DltE	Short-chain dehydrogenases of various substrate specificities	1.0E-28	30648	GI:58580809|GeneID:3265105		YP_199825.1
XOO1187	1.96	3.91	2.40	2.32	3.02	2.40	3.47	1.29	2.06	1.16	1.08	1.49	1.16	1.44	NC_006834.1	1216038	1216415	+	378	hypothetical protein		-1.0						-1.0	-1	GI:58580810|GeneID:3265104		YP_199826.1
XOO1188	60.24	38.10	31.20	31.63	44.10	33.67	29.37	77.01	77.61	79.12	93.85	93.39	82.87	62.96	NC_006834.1	1216387	1217136	+	750	response regulator		-1.0		COG0745	TK	OmpR	Response regulators consisting of a CheY-like receiver domain and a winged-helix DNA-binding domain	8.0E-55	31088	GI:58580811|GeneID:3265102		YP_199827.1
XOO1189	25.17	15.44	11.90	12.94	14.20	11.36	9.60	39.76	34.41	30.01	40.49	39.95	34.20	28.83	NC_006834.1	1217133	1218515	+	1383	Signal transduction histidine kinase		-1.0		COG0642	T	BaeS	Signal transduction histidine kinase	3.0E-29	30987	GI:58580812|GeneID:3265101		YP_199828.1
XOO1190	64.89	69.20	70.46	79.63	82.68	71.59	64.25	56.17	82.48	70.29	83.31	84.05	76.47	69.33	NC_006834.1	1218561	1218980	+	420	BlaI family transcriptional regulator		-1.0		COG3682	K	COG3682	Predicted transcriptional regulator	7.0E-29	33479	GI:58580813|GeneID:3265100		YP_199829.1
XOO1191	48.93	77.37	60.17	58.70	52.31	60.15	60.65	70.44	62.42	63.50	55.86	66.14	62.90	58.20	NC_006834.1	1218970	1220304	+	1335	TonB-like protein		-1.0		COG4219	KT	MecR1	Antirepressor regulating drug resistance, predicted signal transduction N-terminal membrane component	1.0E-33	33944	GI:58580814|GeneID:3265099		YP_199830.1
XOO1192	38.92	59.59	47.85	52.52	43.49	49.82	47.91	54.50	45.35	59.04	52.43	58.74	51.48	48.93	NC_006834.1	1220277	1220885	+	609	hypothetical protein		-1.0						-1.0	-1	GI:58580815|GeneID:3265098		YP_199831.1
XOO1193	23.78	33.40	29.55	28.10	25.19	22.92	22.53	24.38	25.05	26.82	28.86	28.64	24.56	21.64	NC_006834.1	1221228	1221881	-	654	molybdate ABC transporter ATP-binding protein		-1.0		COG4148	P	ModC	ABC-type molybdate transport system, ATPase component	7.0E-69	33900	GI:58580816|GeneID:3265097		YP_199832.1
XOO1194	37.62	62.08	54.69	47.28	42.98	42.74	32.63	42.49	48.86	44.29	45.93	39.46	41.68	38.88	NC_006834.1	1221842	1222534	-	693	molybdate ABC transporter permease		-1.0		COG4149	P	ModC	ABC-type molybdate transport system, permease component	6.0E-64	33901	GI:58580817|GeneID:3265096		YP_199833.1
XOO1195	68.39	75.01	66.17	64.10	60.40	54.73	55.47	67.69	80.34	81.56	82.61	80.23	71.93	76.27	NC_006834.1	1222545	1223354	-	810	molybdate-binding periplasmic protein; permease		-1.0		COG0725	P	ModA	ABC-type molybdate transport system, periplasmic component	8.0E-52	31069	GI:58580818|GeneID:3265095		YP_199834.1
XOO1196	101.60	113.23	92.12	94.42	87.24	84.72	94.62	105.13	116.80	104.47	101.89	113.36	101.57	104.15	NC_006834.1	1223392	1224222	-	831	beta-lactamase		-1.0		COG0491	R	GloB	Zn-dependent hydrolases, including glyoxylases	1.0E-22	30837	GI:122879077|GeneID:3265093		YP_199835.6
XOO1197	74.29	83.19	65.62	61.86	57.01	63.42	69.32	65.60	75.26	60.71	65.11	74.95	57.92	68.93	NC_006834.1	1224236	1225222	-	987	endonuclease		-1.0						-1.0	-1	GI:58580820|GeneID:3265094		YP_199836.1
XOO1198	56.68	57.14	50.33	67.21	76.39	71.76	82.20	57.94	55.01	55.39	67.54	67.04	67.57	60.89	NC_006834.1	1225214	1226308	+	1095	ISXo8 transposase		-1.0		COG5659	L	COG5659	FOG: Transposase	2.0E-46	35218	GI:58580821|GeneID:3265070		YP_199837.1
XOO1199	12.97	12.16	11.69	20.95	22.62	27.22	13.75	18.08	13.14	11.32	25.07	28.06	21.04	11.91	NC_006834.1	1226450	1226746	+	297	ISXo8 transposase		-1.0		COG5659	L	COG5659	FOG: Transposase	2.0E-7	35218	GI:58580822|GeneID:3265071		YP_199838.1
XOO1201	18.22	31.28	25.46	25.66	34.45	32.08	29.81	20.01	18.58	17.98	20.04	26.75	20.01	19.44	NC_006834.1	1226743	1227246	-	504	hypothetical protein		-1.0		COG3047	M	OmpW	Outer membrane protein W	2.0E-14	32861	GI:58580824|GeneID:3265068		YP_199840.1
XOO1202	60.67	104.60	84.23	93.93	100.42	113.81	82.62	45.04	43.42	43.15	44.52	44.84	38.94	39.02	NC_006834.1	1227471	1228178	-	708	outer membrane protein W		-1.0		COG3047	M	OmpW	Outer membrane protein W	3.0E-8	32861	GI:58580825|GeneID:3265067		YP_199841.1
XOO1203	2717.90	1729.92	1576.17	1480.46	1600.65	1757.12	1686.54	2451.78	2464.13	2519.58	2282.64	2218.26	2437.50	2247.55	NC_006834.1	1228874	1229881	+	1008	glyceraldehyde-3-phosphate dehydrogenase		-1.0		COG0057	G	GapA	Glyceraldehyde-3-phosphate dehydrogenase/erythrose-4-phosphate dehydrogenase	1.0E-131	30406	GI:58580826|GeneID:3265066		YP_199842.1
XOO1204	0.00	0.00	0.00	0.00	0.00	0.00	0.00	0.00	0.00	0.00	0.00	0.00	0.00	0.00	NC_006834.1	1230242	1230688	+	447	transposase		-1.0		COG3293	L	COG3293	Transposase and inactivated derivatives	3.0E-6	33102	GI:58580827|GeneID:3265064		YP_199843.1
XOO1206	30.96	39.74	31.85	36.99	40.69	52.09	35.30	39.68	34.68	38.53	39.48	48.50	47.79	27.29	NC_006834.1	1231026	1232087	+	1062	transposase		-1.0						-1.0	-1	GI:58580829|GeneID:3265062		YP_199845.1
XOO1207	98.53	133.51	128.44	113.75	109.13	107.76	92.83	81.89	87.66	80.48	88.89	90.04	83.45	76.34	NC_006834.1	1232197	1233549	-	1353	two-component system sensor protein		-1.0		COG0642	T	BaeS	Signal transduction histidine kinase	5.0E-38	30987	GI:58580830|GeneID:3265061		YP_199846.1
XOO1208	435.97	610.53	804.62	670.08	437.33	330.52	346.48	434.06	418.45	438.27	418.36	435.21	379.30	406.03	NC_006834.1	1233979	1234719	-	741	two-component system regulatory protein		-1.0		COG0745	TK	OmpR	Response regulators consisting of a CheY-like receiver domain and a winged-helix DNA-binding domain	2.0E-52	31088	GI:58580831|GeneID:3265060		YP_199847.1
XOO1209	140.25	154.81	196.68	169.00	125.70	91.59	89.49	103.47	110.10	87.28	107.02	106.66	96.95	85.43	NC_006834.1	1234736	1235224	-	489	hypothetical protein		-1.0						-1.0	-1	GI:58580832|GeneID:3262279		YP_199848.1
XOO1210	125.94	190.19	178.14	136.87	128.17	133.02	117.30	109.84	118.73	103.77	105.56	110.22	100.85	91.36	NC_006834.1	1235339	1236400	-	1062	ribosomal protein S6 modification protein		-1.0		COG0189	HJ	RimK	Glutathione synthase/Ribosomal protein S6 modification enzyme (glutaminyl transferase)	1.0E-60	30538	GI:58580833|GeneID:3265357		YP_199849.1
XOO1211	88.51	64.52	47.46	45.51	53.41	48.40	42.58	68.28	110.23	84.06	110.29	100.35	102.76	86.84	NC_006834.1	1236661	1237818	-	1158	transposase		-1.0		COG3039	L	COG3039	Transposase and inactivated derivatives, IS5 family	7.0E-26	32853	GI:58580834|GeneID:3263552		YP_199850.1
XOO1212	75.22	90.24	63.36	56.43	62.74	70.81	67.30	75.29	63.93	68.40	75.74	75.97	67.08	55.94	NC_006834.1	1237819	1239927	-	2109	hypothetical protein		-1.0		COG0586	S	DedA	Uncharacterized membrane-associated protein	5.0E-28	30931	GI:58580835|GeneID:3263551		YP_199851.1
XOO1213	15.90	16.47	12.16	14.28	12.17	15.27	13.81	19.76	14.11	17.55	17.00	17.72	16.03	12.30	NC_006834.1	1240010	1240717	+	708	serine/threonine protein kinase		-1.0		COG0478	T	COG0478	RIO-like serine/threonine protein kinase fused to N-terminal HTH domain	3.0E-5	30826	GI:58580836|GeneID:3263550		YP_199852.1
XOO1214	1.20	1.32	0.00	0.00	0.00	0.49	0.78	0.44	0.00	0.79	0.00	0.25	0.15	0.00	NC_006834.1	1240783	1241154	+	372	transposase		-1.0		COG3293	L	COG3293	Transposase and inactivated derivatives	6.0E-5	33102	GI:58580837|GeneID:3263549		YP_199853.1
XOO1215	20.50	28.57	28.49	32.21	35.60	17.33	26.30	30.36	33.04	36.16	40.63	33.18	31.25	20.83	NC_006834.1	1241120	1241596	+	477	transposase		-1.0		COG3293	L	COG3293	Transposase and inactivated derivatives	1.0E-6	33102	GI:58580838|GeneID:3263548		YP_199854.1
XOO4746	0.00	0.00	0.00	0.00	0.00	0.69	0.00	0.00	0.00	0.00	0.00	1.42	0.42	0.00	NC_006834.1	1241647	1241778	-	132	hypothetical protein		-1.0						-1.0	-1	GI:121632055|GeneID:4699434		YP_001001416.1
XOO1216	5.49	12.98	11.93	6.96	11.27	6.95	5.40	6.43	4.62	7.58	12.85	10.40	7.99	4.03	NC_006834.1	1241815	1242219	+	405	hypothetical protein		-1.0						-1.0	-1	GI:58580839|GeneID:3263547		YP_199855.1
XOO1217	6.58	9.12	2.10	7.02	8.80	4.04	6.89	3.62	5.20	5.28	6.80	6.76	5.79	2.27	NC_006834.1	1242253	1242612	+	360	hypothetical protein		-1.0						-1.0	-1	GI:58580840|GeneID:3263546		YP_199856.1
XOO1218	26.47	28.22	21.27	22.50	20.18	22.17	17.71	22.36	22.70	21.93	25.47	25.64	24.05	19.80	NC_006834.1	1242856	1243728	-	873	ion transporter		-1.0		COG1226	P	Kch	Kef-type K+ transport systems, predicted NAD-binding component	3.0E-6	31419	GI:122879078|GeneID:3263545		YP_199857.6
XOO1219	168.04	164.61	166.24	181.46	189.74	206.64	230.17	169.32	160.50	159.62	167.60	176.82	165.63	169.79	NC_006834.1	1243801	1245027	+	1227	acetylornithine transaminase protein		-1.0		COG4992	E	ArgD	Ornithine/acetylornithine aminotransferase	1.0E-143	34597	GI:58580842|GeneID:3263506	2.6.1.11|2.6.1.17	YP_199858.1
XOO1220	13.68	22.27	16.12	15.57	13.53	16.26	17.26	12.44	12.84	13.71	9.13	9.59	9.57	11.78	NC_006834.1	1245272	1245964	-	693	hydrolase		-1.0		COG1011	R	COG1011	Predicted hydrolase (HAD superfamily)	5.0E-10	31215	GI:58580843|GeneID:3263553		YP_199859.1
XOO1225	162.03	144.55	122.98	116.17	115.43	159.72	141.08	169.18	141.40	141.01	156.84	171.89	144.74	129.05	NC_006834.1	1249038	1249463	+	426	cytochrome C6		-1.0		COG2010	C	CccA	Cytochrome c, mono- and diheme variants	2.0E-10	32193	GI:58580848|GeneID:3263560		YP_199864.1
XOO1226	219.02	160.35	137.11	173.88	176.83	160.72	158.03	248.55	212.40	230.16	251.32	252.51	224.86	211.09	NC_006834.1	1249524	1249991	+	468	hypothetical protein		-1.0		COG0251	J	TdcF	Putative translation initiation inhibitor, yjgF family	6.0E-13	30600	GI:58580849|GeneID:3263559		YP_199865.1
XOO1229	37.52	40.72	33.42	42.52	34.47	27.86	29.95	29.50	47.44	42.48	46.52	53.19	44.29	46.45	NC_006834.1	1251509	1251883	+	375	electron transfer protein azurin I		-1.0		COG3241	C	COG3241	Azurin	9.0E-45	33053	GI:58580852|GeneID:3263556		YP_199868.1
XOO1232	122.08	118.28	104.90	92.46	85.32	105.69	112.22	132.28	115.56	123.99	108.21	119.16	117.72	112.60	NC_006834.1	1255483	1257012	-	1530	glutamate-1-semialdehyde aminotransferase		-1.0		COG0001	H	HemL	Glutamate-1-semialdehyde aminotransferase	1.0E-175	30350	GI:58580855|GeneID:3263654	5.4.3.8	YP_199871.1
XOO1233	61.37	65.21	73.57	73.49	74.31	70.51	76.49	58.82	65.66	60.73	61.91	64.52	60.36	64.72	NC_006834.1	1256977	1260237	+	3261	Oar protein		-1.0		COG4771	P	FepA	Outer membrane receptor for ferrienterochelin and colicins	0.0010	34384	GI:58580856|GeneID:3263653		YP_199872.1
XOO1234	2.21	3.59	3.64	3.69	5.97	2.92	3.86	3.37	3.41	1.51	3.52	4.74	3.65	1.88	NC_006834.1	1260734	1261603	-	870	hypothetical protein		-1.0		COG2826	L	Tra8	Transposase and inactivated derivatives, IS30 family	1.0E-45	32654	GI:58580857|GeneID:3263652		YP_199873.1
XOO1235	6.83	24.19	16.85	17.94	21.69	17.17	16.28	13.32	12.54	11.96	12.30	13.93	9.05	6.48	NC_006834.1	1261625	1262296	-	672	transposase		-1.0		COG2801	L	Tra5	Transposase and inactivated derivatives	2.0E-10	32633	GI:58580858|GeneID:3263650		YP_199874.1
XOO1236	16.68	28.85	18.36	28.47	26.26	28.24	15.77	21.25	28.12	14.48	26.19	34.59	28.39	9.19	NC_006834.1	1262293	1262514	-	222	hypothetical protein		-1.0						-1.0	-1	GI:58580859|GeneID:3263651		YP_199875.1
XOO1237	86.00	116.21	109.85	107.56	106.42	87.51	93.17	92.54	90.27	80.46	82.52	87.68	80.61	83.57	NC_006834.1	1262688	1265906	-	3219	avirulence protein		-1.0						-1.0	-1	GI:58580860|GeneID:3263649		YP_199876.1
XOO4747	206.61	218.11	161.82	230.85	248.92	161.19	150.36	196.06	272.09	230.10	313.87	287.16	222.33	197.49	NC_006834.1	1266223	1266417	-	195	hypothetical protein		-1.0						-1.0	-1	GI:121632056|GeneID:4699435		YP_001001417.1
XOO1238	93.40	150.15	141.98	135.18	130.35	137.41	115.26	113.79	89.88	98.42	81.54	92.97	94.92	84.95	NC_006834.1	1266686	1269067	-	2382	avirulence protein		-1.0						-1.0	-1	GI:58580861|GeneID:3263648		YP_199877.1
XOO4748	19.08	23.14	18.30	29.61	19.78	24.64	20.11	20.46	10.88	11.96	14.84	19.30	15.86	10.31	NC_006834.1	1268490	1269149	-	660	hypothetical protein		-1.0						-1.0	-1	GI:121632057|GeneID:4699436		YP_001001418.1
XOO1239	71.12	67.33	73.49	82.59	84.61	66.76	53.87	55.46	61.92	50.52	76.70	71.12	65.66	56.18	NC_006834.1	1269128	1270183	-	1056	avirulence protein		-1.0						-1.0	-1	GI:58580862|GeneID:3263647		YP_199878.1
XOO1240	12.53	13.48	9.39	11.85	10.72	7.68	3.99	9.71	12.03	10.54	9.90	16.54	8.18	4.40	NC_006834.1	1270270	1270671	+	402	IS30 family transposase		-1.0		COG2826	L	Tra8	Transposase and inactivated derivatives, IS30 family	2.0E-29	32654	GI:58580863|GeneID:3263646		YP_199879.1
XOO1241	2.69	1.99	0.00	5.30	3.84	4.96	0.00	1.97	0.95	3.54	3.09	5.11	1.66	0.00	NC_006834.1	1270717	1270881	+	165	hypothetical protein		-1.0		COG2826	L	Tra8	Transposase and inactivated derivatives, IS30 family	3.0E-9	32654	GI:58580864|GeneID:3263645		YP_199880.1
XOO4749	45.00	73.63	74.38	69.41	51.97	46.09	40.02	43.67	52.48	44.41	56.57	43.37	45.92	30.11	NC_006834.1	1270878	1271216	+	339	hypothetical protein		-1.0						-1.0	-1	GI:121632058|GeneID:4699437		YP_001001419.1
XOO1242	260.50	332.59	372.00	316.78	260.85	267.67	276.55	276.65	299.21	297.53	287.83	306.15	284.85	276.50	NC_006834.1	1271571	1272635	-	1065	uroporphyrinogen decarboxylase		-1.0		COG0407	H	HemE	Uroporphyrinogen-III decarboxylase	1.0E-120	30756	GI:58580865|GeneID:3263644	4.1.1.37	YP_199881.1
XOO4750	135.19	158.35	163.56	180.18	148.86	150.33	103.04	116.21	106.51	92.80	138.04	134.51	140.94	84.24	NC_006834.1	1272650	1272901	-	252	hypothetical protein		-1.0						-1.0	-1	GI:121632059|GeneID:4699438		YP_001001420.1
XOO1243	99.01	100.33	94.55	89.45	88.48	97.86	97.25	113.87	111.75	108.07	92.11	109.20	99.82	97.81	NC_006834.1	1273203	1274315	-	1113	3-dehydroquinate synthase		-1.0		COG0337	E	AroB	3-dehydroquinate synthetase	1.0E-119	30685	GI:58580866|GeneID:3263643	4.2.3.4	YP_199882.1
XOO1244	89.75	88.31	79.52	96.51	102.93	82.65	65.82	92.28	95.41	90.17	85.66	97.61	90.74	62.65	NC_006834.1	1274312	1274854	-	543	shikimate kinase		-1.0		COG0703	E	AroK	Shikimate kinase	2.0E-48	31047	GI:161899007|GeneID:3263642	2.7.1.71	YP_199883.2
XOO1245	208.60	170.78	156.27	149.56	132.44	162.61	152.68	209.06	215.61	205.10	187.87	178.70	197.77	202.30	NC_006834.1	1275021	1275620	+	600	pyridoxamine 5'-phosphate oxidase		-1.0		COG0259	H	PdxH	Pyridoxamine-phosphate oxidase	6.0E-63	30608	GI:58580868|GeneID:3263641	1.4.3.5	YP_199884.1
XOO1246	396.92	424.44	437.48	393.06	326.40	284.37	276.27	341.74	359.18	360.08	355.04	383.97	354.17	336.77	NC_006834.1	1275681	1276217	+	537	hypothetical protein		-1.0		COG3789	S	COG3789	Uncharacterized protein conserved in bacteria	4.0E-23	33584	GI:58580869|GeneID:3263640		YP_199885.1
XOO1247	656.21	891.49	957.97	811.46	648.57	643.07	617.99	662.73	726.42	724.54	665.95	701.69	691.28	741.21	NC_006834.1	1276230	1277003	+	774	hypothetical protein		-1.0		COG1842	KT	PspA	Phage shock protein A (IM30), suppresses sigma54-dependent transcription	7.0E-16	32027	GI:58580870|GeneID:3263639		YP_199886.1
XOO1248	83.98	133.28	146.94	119.85	95.96	110.56	96.71	82.17	83.14	81.92	70.46	79.89	90.19	69.48	NC_006834.1	1277029	1278111	+	1083	potassium channel-like protein		-1.0		COG1226	P	Kch	Kef-type K+ transport systems, predicted NAD-binding component	3.0E-4	31419	GI:58580871|GeneID:3263638		YP_199887.1
XOO1249	187.38	187.54	249.78	221.01	201.01	161.46	156.24	194.47	200.39	201.26	211.26	197.26	190.34	203.37	NC_006834.1	1278054	1278785	+	732	hypothetical protein		-1.0						-1.0	-1	GI:58580872|GeneID:3263636		YP_199888.1
XOO1250	109.37	114.67	134.74	134.35	108.02	114.99	77.25	93.36	103.05	116.55	122.02	119.52	135.52	100.48	NC_006834.1	1278754	1279227	+	474	hypothetical protein		-1.0		COG3766	S	COG3766	Predicted membrane protein	2.0E-23	33561	GI:58580873|GeneID:3263635		YP_199889.1
XOO1251	112.19	127.82	154.14	113.18	90.02	96.87	103.62	122.66	119.56	123.71	103.97	117.99	106.65	113.52	NC_006834.1	1279240	1279812	+	573	hypothetical protein		-1.0		COG5463	S	COG5463	Predicted integral membrane protein	3.0E-12	35022	GI:58580874|GeneID:3263634		YP_199890.1
XOO1252	100.65	109.62	122.52	97.64	83.30	82.36	73.25	98.84	101.63	103.57	86.19	88.83	91.02	85.94	NC_006834.1	1279814	1280980	+	1167	synthetase/amidase		-1.0		COG0754	E	Gsp	Glutathionylspermidine synthase	1.0E-132	31097	GI:58580875|GeneID:3263633		YP_199891.1
XOO4751	3.92	6.08	4.79	11.83	10.06	16.82	3.09	7.75	5.78	5.41	8.64	10.90	9.86	3.60	NC_006834.1	1282283	1282471	-	189	MFS transporter		-1.0						-1.0	-1	GI:121632060|GeneID:4699439		YP_001001421.1
XOO1257	39.76	62.82	47.29	66.99	62.09	61.58	51.56	60.05	46.08	57.22	49.29	60.33	44.02	38.97	NC_006834.1	1282972	1283418	+	447	SoxR family transcriptional regulator		-1.0		COG0789	K	SoxR	Predicted transcriptional regulators	2.0E-15	31132	GI:58580880|GeneID:3263628		YP_199896.1
XOO1259	50.75	75.53	90.81	107.36	113.75	104.21	116.81	59.38	57.25	58.79	65.35	71.49	56.24	67.15	NC_006834.1	1285107	1285643	+	537	peptidase		-1.0		COG0308	E	PepN	Aminopeptidase N	3.0E-9	30656	GI:58580882|GeneID:3263626		YP_199898.1
XOO1260	15.53	13.76	8.81	9.52	10.74	8.27	8.29	18.38	17.63	18.76	18.76	19.43	18.18	18.71	NC_006834.1	1286663	1289848	+	3186	TonB-dependent receptor		-1.0		COG1629	P	CirA	Outer membrane receptor proteins, mostly Fe transport	3.0E-9	31816	GI:58580883|GeneID:3263625		YP_199899.1
XOO1261	268.90	167.50	97.95	92.51	75.27	81.93	74.63	267.72	233.58	226.48	222.53	251.09	237.33	246.75	NC_006834.1	1289985	1290932	+	948	hypothetical protein		-1.0						-1.0	-1	GI:58580884|GeneID:3263623		YP_199900.1
XOO1262	117.83	80.65	47.09	45.57	41.06	36.30	34.60	115.75	105.35	105.63	100.96	116.02	100.10	95.42	NC_006834.1	1290922	1291992	+	1071	hypothetical protein		-1.0		COG2850	S	COG2850	Uncharacterized conserved protein	0.0010	32678	GI:58580885|GeneID:3263622		YP_199901.1
XOO1263	233.60	151.88	78.38	65.71	57.19	52.30	48.34	241.14	226.06	230.21	220.15	241.19	254.87	243.83	NC_006834.1	1292033	1293550	+	1518	tryptophan halogenase		-1.0		COG0644	C	FixC	Dehydrogenases (flavoproteins)	3.0E-5	30989	GI:58580886|GeneID:3263621		YP_199902.1
XOO1264	40.83	51.14	32.90	26.22	24.72	21.88	22.50	40.15	45.65	48.28	47.00	49.57	45.21	41.97	NC_006834.1	1293588	1294592	-	1005	hydrolase		-1.0		COG1234	R	ElaC	Metal-dependent hydrolases of the beta-lactamase superfamily III	1.0E-44	31427	GI:58580887|GeneID:3263620		YP_199903.1
XOO1265	11.05	6.89	4.22	6.12	6.80	5.93	2.72	7.59	9.82	9.54	8.56	10.91	9.58	10.15	NC_006834.1	1294737	1295165	-	429	hypothetical protein		-1.0						-1.0	-1	GI:58580888|GeneID:3263619		YP_199904.1
XOO1266	208.20	110.18	91.58	98.55	92.11	93.05	107.79	199.58	212.87	193.31	182.27	198.67	173.88	194.28	NC_006834.1	1295698	1297095	-	1398	endoproteinase ArgC		-1.0						-1.0	-1	GI:58580889|GeneID:3263618		YP_199905.1
XOO1267	22.08	31.14	28.43	29.30	25.72	20.61	20.48	22.08	22.43	19.45	21.04	25.42	21.30	14.12	NC_006834.1	1297550	1299052	-	1503	amino acid transporter		-1.0		COG0531	E	PotE	Amino acid transporters	2.0E-33	30877	GI:58580890|GeneID:3263617		YP_199906.1
XOO1268	153.45	317.79	310.29	311.73	217.00	156.96	173.69	183.76	193.10	190.49	222.12	222.31	192.29	184.21	NC_006834.1	1299056	1299889	+	834	AhyR/AsaR family transcriptional regulator		-1.0		COG2197	TK	CitB	Response regulator containing a CheY-like receiver domain and an HTH DNA-binding domain	6.0E-15	32379	GI:58580891|GeneID:3263616		YP_199907.1
XOO1269	3.62	8.02	7.05	7.95	7.13	4.44	5.89	4.84	2.98	3.72	4.77	5.07	3.61	3.18	NC_006834.1	1300203	1301144	+	942	proline imino-peptidase		-1.0		COG0596	R	MhpC	Predicted hydrolases or acyltransferases (alpha/beta hydrolase superfamily)	3.0E-16	30941	GI:122879079|GeneID:3263614		YP_199908.6
XOO1270	31.14	40.20	26.52	33.46	28.10	34.53	28.57	36.78	26.06	31.99	33.27	35.39	31.69	25.37	NC_006834.1	1301900	1303288	+	1389	amino acid transporter		-1.0		COG1113	E	AnsP	Gamma-aminobutyrate permease and related permeases	9.0E-97	31310	GI:122879080|GeneID:3263613		YP_199909.6
XOO1272	14.86	26.17	31.52	22.26	17.43	24.92	16.29	19.22	15.40	20.34	14.61	11.44	20.71	17.51	NC_006834.1	1303709	1304944	-	1236	transposase		-1.0		COG3464	L	COG3464	Transposase and inactivated derivatives	4.0E-29	33267	GI:58580895|GeneID:3263611		YP_199911.1
XOO1273	9.30	43.02	40.74	39.63	44.33	47.27	47.38	11.15	11.36	11.68	13.76	15.24	13.26	11.27	NC_006834.1	1305331	1306731	+	1401	quinol oxidase subunit I		-1.0		COG1271	C	CydA	Cytochrome bd-type quinol oxidase, subunit 1	1.0E-123	31462	GI:122879081|GeneID:3263610		YP_199912.6
XOO1274	14.09	41.54	42.63	40.70	40.88	42.04	43.62	18.98	18.36	20.06	20.40	19.92	18.81	15.21	NC_006834.1	1306728	1307747	+	1020	quinol oxidase subunit II		-1.0		COG1294	C	AppB	Cytochrome bd-type quinol oxidase, subunit 2	1.0E-66	31485	GI:58580897|GeneID:3263609		YP_199913.1
XOO1275	49.75	66.88	78.52	67.98	57.81	58.97	60.87	67.28	78.61	69.23	72.61	79.21	68.13	61.90	NC_006834.1	1307808	1308605	-	798	hypothetical protein		-1.0		COG4099	R	COG4099	Predicted peptidase	9.0E-34	33856	GI:58580898|GeneID:3263608		YP_199914.1
XOO1276	86.13	106.94	83.92	80.52	81.33	87.84	84.72	79.91	79.51	77.59	70.40	73.08	68.97	63.44	NC_006834.1	1308756	1310117	-	1362	Mg++ transporter		-1.0		COG2239	P	MgtE	Mg/Co/Ni transporter MgtE (contains CBS domain)	1.0E-118	32420	GI:58580899|GeneID:3263607		YP_199915.1
XOO1277	54.52	91.98	79.15	84.13	71.98	66.27	58.75	68.15	57.06	56.68	57.57	69.04	54.22	45.03	NC_006834.1	1310405	1312075	-	1671	phosphotransferase system enzyme I		-1.0		COG1080	G	PtsA	Phosphoenolpyruvate-protein kinase (PTS system EI component in bacteria)	1.0E-168	31278	GI:58580900|GeneID:3263606		YP_199916.1
XOO1278	136.60	192.80	200.75	207.41	174.61	158.47	155.06	135.57	141.60	127.75	137.15	137.34	129.51	130.53	NC_006834.1	1312194	1312463	-	270	phosphotransferase system HPr enzyme		-1.0		COG1925	G	FruB	Phosphotransferase system, HPr-related proteins	3.0E-21	32108	GI:58580901|GeneID:3263605		YP_199917.1
XOO1279	114.58	231.07	187.86	185.30	161.56	185.85	152.19	119.64	115.55	122.73	102.27	126.52	126.49	85.18	NC_006834.1	1312456	1312848	-	393	hypothetical protein		-1.0		COG2893	G	ManX	Phosphotransferase system, mannose/fructose-specific component IIA	2.0E-20	32718	GI:58580902|GeneID:3263604		YP_199918.1
XOO1280	126.06	142.58	132.30	134.87	123.40	128.93	121.31	124.11	128.34	120.88	125.03	139.33	121.42	102.56	NC_006834.1	1313375	1314247	-	873	hypothetical protein		-1.0		COG1660	R	COG1660	Predicted P-loop-containing kinase	5.0E-98	31846	GI:58580903|GeneID:3263603		YP_199919.1
XOO1281	111.21	105.33	97.48	97.94	104.08	103.84	98.63	119.75	114.70	103.58	108.12	124.46	117.34	111.61	NC_006834.1	1314244	1315194	-	951	HPr kinase/phosphorylase		-1.0		COG1493	T	HprK	Serine kinase of the HPr protein, regulates carbohydrate metabolism	8.0E-91	31682	GI:58580904|GeneID:3263602		YP_199920.1
XOO1282	79.20	88.57	90.52	87.32	76.57	113.77	84.08	82.10	103.31	91.35	84.77	116.40	114.06	75.28	NC_006834.1	1315191	1315622	-	432	nitrogen regulatory IIA protein		-1.0		COG1762	GT	PtsN	Phosphotransferase system mannitol/fructose-specific IIA domain (Ntr-type)	6.0E-24	31948	GI:58580905|GeneID:3263601		YP_199921.1
XOO1283	178.86	237.54	293.42	222.27	186.12	175.69	188.54	281.38	287.07	290.47	264.64	317.14	361.78	323.07	NC_006834.1	1315672	1315989	-	318	sigma-54 modulation protein		-1.0		COG1544	J	COG1544	Ribosome-associated protein Y (PSrp-1)	1.0E-21	31733	GI:58580906|GeneID:3263600		YP_199922.1
XOO1284	120.08	174.72	191.34	152.84	111.10	123.67	111.74	118.44	120.89	111.96	105.21	104.75	103.19	96.71	NC_006834.1	1316077	1317576	-	1500	RNA polymerase factor sigma-54		-1.0		COG1508	K	RpoN	DNA-directed RNA polymerase specialized sigma subunit, sigma54 homolog	1.0E-124	31697	GI:58580907|GeneID:3263599	2.7.7.6	YP_199923.1
XOO1285	260.24	372.21	457.35	354.33	250.30	233.17	221.24	284.71	267.89	279.73	271.60	251.79	260.42	237.19	NC_006834.1	1317557	1318276	-	720	ABC transporter ATP-binding protein		-1.0		COG1137	R	YhbG	ABC-type (unclassified) transport system, ATPase component	1.0E-106	31332	GI:58580908|GeneID:3263597		YP_199924.1
XOO1286	397.96	593.73	683.13	534.65	392.67	328.46	338.78	362.12	411.59	392.41	434.79	388.88	389.26	401.29	NC_006834.1	1318276	1318824	-	549	hypothetical protein		-1.0		COG1934	S	COG1934	Uncharacterized protein conserved in bacteria	1.0E-28	32117	GI:58580909|GeneID:3263596		YP_199925.1
XOO1287	140.15	257.44	260.55	222.98	158.20	138.16	123.34	155.06	189.92	156.81	188.43	175.74	158.05	140.80	NC_006834.1	1318802	1319377	-	576	hypothetical protein		-1.0		COG3117	S	COG3117	Uncharacterized protein conserved in bacteria	9.0E-32	32931	GI:58580910|GeneID:3263595		YP_199926.1
XOO1288	204.97	468.96	471.99	313.57	196.15	255.84	206.85	201.38	225.22	236.22	200.71	196.22	244.32	217.97	NC_006834.1	1319374	1319928	-	555	hypothetical protein		-1.0		COG1778	R	COG1778	Low specificity phosphatase (HAD superfamily)	1.0E-55	31964	GI:58580911|GeneID:3263593		YP_199927.1
XOO1289	117.67	181.58	163.94	129.54	106.37	124.57	138.16	133.79	120.85	105.31	111.58	126.35	107.05	108.24	NC_006834.1	1319971	1320972	-	1002	polysialic acid capsule expression protein		-1.0		COG0794	M	GutQ	Predicted sugar phosphate isomerase involved in capsule formation	1.0E-62	31137	GI:122879082|GeneID:3262692		YP_199928.6
XOO4752	284.55	228.31	187.40	185.92	180.65	215.55	209.22	244.03	257.35	242.31	254.13	269.83	250.97	229.18	NC_006834.1	1321027	1321254	+	228	hypothetical protein		-1.0		COG5007	K	COG5007	Predicted transcriptional regulator, BolA superfamily	1.0E-19	34612	GI:121632061|GeneID:4699440		YP_001001422.1
XOO1290	344.34	236.85	229.37	197.65	187.67	237.05	262.80	333.42	332.05	335.99	279.78	313.67	301.86	326.58	NC_006834.1	1321493	1322767	+	1275	UDP-N-acetylglucosamine1-carboxyvinyltransferase		-1.0		COG0766	M	MurA	UDP-N-acetylglucosamine enolpyruvyl transferase	1.0E-178	31109	GI:58580913|GeneID:3262691	2.5.1.7	YP_199929.1
XOO1291	218.52	175.87	165.43	146.14	152.94	164.30	138.22	214.41	209.03	195.33	193.94	178.90	188.28	199.50	NC_006834.1	1322764	1323087	+	324	hypothetical protein		-1.0						-1.0	-1	GI:58580914|GeneID:3262694		YP_199930.1
XOO1292	534.66	1163.16	1646.89	1162.72	622.74	489.81	525.71	524.22	622.15	562.19	604.89	564.71	587.84	635.82	NC_006834.1	1324176	1324859	-	684	hypothetical protein		-1.0						-1.0	-1	GI:58580915|GeneID:3262693		YP_199931.1
XOO1293	141.68	440.28	470.63	327.37	176.63	155.14	161.03	128.89	147.95	147.04	156.59	138.76	135.77	135.75	NC_006834.1	1324863	1325690	-	828	hypothetical protein		-1.0						-1.0	-1	GI:122879083|GeneID:3265005		YP_199932.6
XOO1294	33.65	34.12	24.37	23.25	28.23	30.15	25.95	34.53	28.92	31.68	34.00	32.75	25.40	25.22	NC_006834.1	1325756	1326424	-	669	phosphoribosylglycinamide formyltransferase		-1.0		COG0299	F	PurN	Folate-dependent phosphoribosylglycinamide formyltransferase PurN	2.0E-64	30647	GI:58580917|GeneID:3265209	2.1.2.2	YP_199933.1
XOO1295	32.36	34.28	29.56	30.84	47.17	33.22	21.24	30.80	35.10	29.80	34.17	34.09	32.28	16.29	NC_006834.1	1326411	1327028	-	618	hypothetical protein		-1.0		COG3647	S	COG3647	Predicted membrane protein	2.0E-19	33445	GI:58580918|GeneID:3262133		YP_199934.1
XOO1296	72.46	71.09	57.19	72.60	82.57	92.81	67.57	66.91	53.71	69.91	70.66	74.99	60.50	46.83	NC_006834.1	1327051	1327512	-	462	hypothetical protein		-1.0						-1.0	-1	GI:58580919|GeneID:3265696		YP_199935.1
XOO1297	359.04	330.90	275.87	283.60	304.09	387.39	340.10	356.72	316.08	322.67	327.12	351.04	329.63	311.60	NC_006834.1	1327526	1328584	-	1059	phosphoribosylaminoimidazole synthetase		-1.0		COG0150	F	PurM	Phosphoribosylaminoimidazole (AIR) synthetase	1.0E-137	30499	GI:122879084|GeneID:3265697	6.3.3.1	YP_199936.6
XOO1298	187.38	208.26	158.26	129.95	135.59	180.30	182.20	207.90	182.62	184.90	167.97	186.08	190.45	186.24	NC_006834.1	1328550	1329794	+	1245	hypothetical protein		-1.0		COG3249	S	COG3249	Uncharacterized protein conserved in bacteria	4.0E-55	33060	GI:58580921|GeneID:3265567		YP_199937.1
XOO1299	178.84	193.20	150.34	162.88	165.83	170.63	149.75	209.39	186.40	194.25	190.47	199.96	187.63	163.60	NC_006834.1	1329791	1330957	+	1167	permease		-1.0		COG0628	R	PerM	Predicted permease	1.0E-41	30973	GI:58580922|GeneID:3263659		YP_199938.1
XOO1300	72.16	94.04	65.38	63.16	61.02	75.57	66.50	69.06	64.91	74.95	68.44	67.63	61.06	54.47	NC_006834.1	1330954	1331655	+	702	hypothetical protein		-1.0		COG0593	L	DnaA	ATPase involved in DNA replication initiation	9.0E-41	30938	GI:58580923|GeneID:3265573		YP_199939.1
XOO1302	40.62	84.76	93.86	79.31	48.48	43.31	33.65	39.13	35.78	32.07	44.33	38.72	40.32	28.71	NC_006834.1	1331822	1332532	-	711	nucleotidyl transferase		-1.0		COG1208	MJ	GCD1	Nucleoside-diphosphate-sugar pyrophosphorylase involved in lipopolysaccharide biosynthesis/translation initiation factor 2B, gamma/epsilon subunits (eIF-2Bgamma/eIF-2Bepsilon)	1.0E-44	31401	GI:58580925|GeneID:3263742		YP_199941.1
XOO1303	58.52	137.54	174.64	135.36	73.18	65.57	59.15	55.47	60.61	59.82	62.97	57.00	59.39	54.28	NC_006834.1	1332529	1333581	-	1053	hypothetical protein		-1.0		COG3178	R	COG3178	Predicted phosphotransferase related to Ser/Thr protein kinases	1.0E-82	32991	GI:58580926|GeneID:3262671		YP_199942.1
XOO1304	64.86	139.63	182.54	164.51	97.38	76.99	56.45	44.58	54.66	62.34	68.87	64.01	65.03	46.90	NC_006834.1	1333606	1333959	-	354	hypothetical protein		-1.0		COG2261	S	COG2261	Predicted membrane protein	2.0E-7	32442	GI:58580927|GeneID:3265718		YP_199943.1
XOO1305	36.49	52.36	56.89	87.36	67.96	46.08	38.76	32.22	39.20	31.07	61.60	42.97	45.01	23.67	NC_006834.1	1334103	1334309	+	207	transposase		-1.0						-1.0	-1	GI:58580928|GeneID:3264515		YP_199944.1
XOO4753	55.63	69.58	68.05	68.13	56.53	49.58	56.33	53.28	47.26	60.73	59.27	65.06	49.47	51.11	NC_006834.1	1334309	1335160	+	852	transposase		-1.0		COG3415	L	COG3415	Transposase and inactivated derivatives	7.0E-7	33221	GI:121632062|GeneID:4699441		YP_001001423.1
XOO1308	176.55	162.97	160.13	158.11	123.53	122.04	132.61	159.61	168.86	165.90	158.04	176.05	157.72	162.36	NC_006834.1	1336183	1336974	-	792	succinyl-diaminopimelate desuccinylase		-1.0		COG0624	E	ArgE	Acetylornithine deacetylase/Succinyl-diaminopimelate desuccinylase and related deacylases	8.0E-19	30969	GI:58580931|GeneID:3264057		YP_199947.1
XOO1309	2215.64	2274.40	2876.05	5489.64	10913.16	11187.57	9594.50	1734.15	1978.54	1654.99	2174.93	1644.42	1797.16	1868.71	NC_006834.1	1337099	1337506	+	408	DNA transport competence protein		-1.0		COG1555	L	ComEA	DNA uptake protein and related DNA-binding proteins	8.0E-14	31744	GI:58580932|GeneID:3262136		YP_199948.1
XOO4754	4.26	12.27	6.07	11.18	11.65	14.10	7.55	8.42	8.07	5.88	18.76	14.53	13.86	7.04	NC_006834.1	1338840	1339013	-	174	hypothetical protein		-1.0						-1.0	-1	GI:121632063|GeneID:4699442		YP_001001424.1
XOO4755	41.01	24.12	29.00	35.70	31.51	35.93	24.73	25.74	31.74	35.51	54.17	61.90	35.92	37.67	NC_006834.1	1339449	1339625	-	177	hypothetical protein		-1.0						-1.0	-1	GI:121632064|GeneID:4699443		YP_001001425.1
XOO1314	12.41	15.22	11.30	16.46	17.40	10.53	11.70	14.50	9.46	9.64	16.37	24.54	16.71	8.73	NC_006834.1	1340147	1340707	-	561	IS1478 transposase		-1.0						-1.0	-1	GI:58580937|GeneID:3264838		YP_199953.1
XOO1315	6.52	5.51	6.96	7.24	7.44	5.14	6.42	6.99	4.74	9.50	9.20	6.67	7.70	8.27	NC_006834.1	1340830	1341783	+	954	transposase		-1.0						-1.0	-1	GI:58580938|GeneID:3265486		YP_199954.1
XOO1316	6.26	4.63	10.63	11.87	5.36	5.54	1.37	3.82	3.66	6.86	11.97	6.59	5.15	3.83	NC_006834.1	1341823	1342035	-	213	endo-1,3-beta-glucanase		-1.0						-1.0	-1	GI:58580939|GeneID:3262688		YP_199955.1
XOO1317	61.44	136.01	174.72	132.76	79.45	60.22	71.19	71.38	68.76	70.68	73.80	78.57	75.09	79.64	NC_006834.1	1342281	1343864	-	1584	alpha-L-arabinofuranosidase		-1.0		COG3534	G	AbfA	Alpha-L-arabinofuranosidase	1.0E-132	33336	GI:58580940|GeneID:3262714		YP_199956.1
XOO1318	239.78	247.02	222.86	201.60	134.97	133.63	143.88	234.86	235.14	227.35	226.34	243.38	222.56	242.50	NC_006834.1	1343992	1345161	+	1170	aldose 1-epimerase		-1.0		COG2017	G	GalM	Galactose mutarotase and related enzymes	3.0E-53	32200	GI:58580941|GeneID:3265708		YP_199957.1
XOO1319	100.63	113.12	77.41	80.10	91.93	100.36	115.31	108.72	104.53	103.24	99.09	104.94	95.61	93.09	NC_006834.1	1345449	1346078	-	630	hypothetical protein		-1.0		COG4137	R	COG4137	ABC-type uncharacterized transport system, permease component	2.0E-48	33893	GI:58580942|GeneID:3265852		YP_199958.1
XOO1320	10.63	10.33	6.98	8.70	10.47	10.18	8.89	11.20	14.27	14.37	13.54	12.15	13.26	13.11	NC_006834.1	1346391	1347407	+	1017	transposase		-1.0						-1.0	-1	GI:58580943|GeneID:3265879		YP_199959.1
XOO1321	598.97	543.06	499.21	472.25	504.55	544.76	531.93	584.36	619.68	593.48	542.40	545.57	585.78	579.58	NC_006834.1	1347601	1349085	+	1485	signal recognition particle protein		-1.0		COG0541	U	Ffh	Signal recognition particle GTPase	1.0E-177	30887	GI:58580944|GeneID:3263713		YP_199960.1
XOO1322	85.12	101.41	79.88	66.90	71.34	85.82	73.95	86.07	83.75	79.85	70.19	77.32	77.14	54.11	NC_006834.1	1349063	1350508	+	1446	hypothetical protein		-1.0						-1.0	-1	GI:58580945|GeneID:3266030		YP_199961.1
XOO1323	72.13	89.44	65.51	60.74	85.91	112.92	98.47	69.98	58.70	59.74	50.34	50.74	50.01	48.40	NC_006834.1	1350655	1351728	+	1074	2-nitropropane dioxygenase		-1.0		COG2070	R	COG2070	Dioxygenases related to 2-nitropropane dioxygenase	2.0E-41	32253	GI:58580946|GeneID:3266032		YP_199962.1
XOO1324	35.01	42.40	28.92	28.52	33.34	52.97	45.44	37.27	30.64	32.42	26.58	29.97	30.89	23.59	NC_006834.1	1351692	1352516	+	825	hypothetical protein		-1.0		COG0115	EH	IlvE	Branched-chain amino acid aminotransferase/4-amino-4-deoxychorismate lyase	8.0E-19	30464	GI:58580947|GeneID:3266041		YP_199963.1
XOO1325	1098.85	1148.84	1155.18	1649.81	2076.88	2147.15	1434.44	933.88	971.99	943.21	1141.07	1184.28	1219.19	882.91	NC_006834.1	1352626	1352883	+	258	30S ribosomal protein S16		-1.0		COG0228	J	RpsP	Ribosomal protein S16	6.0E-25	30577	GI:161899006|GeneID:3266037		YP_199964.2
XOO1326	639.95	747.87	664.26	752.73	831.13	869.29	704.93	482.97	456.65	416.93	451.24	404.05	426.77	392.69	NC_006834.1	1352897	1353439	+	543	16S rRNA-processing protein RimM		-1.0		COG0806	J	RimM	RimM protein, required for 16S rRNA processing	4.0E-45	31149	GI:58580949|GeneID:3263420		YP_199965.1
XOO1327	313.05	394.73	358.78	351.73	375.06	481.35	390.74	256.96	214.97	207.97	192.80	203.05	182.24	175.42	NC_006834.1	1353448	1354284	+	837	tRNA (guanine-N(1)-)-methyltransferase		-1.0		COG0336	J	TrmD	tRNA-(guanine-N1)-methyltransferase	4.0E-90	30684	GI:58580950|GeneID:3263402		YP_199966.1
XOO1328	3238.67	3193.97	2813.23	3362.75	3748.73	3866.26	3379.44	2885.14	2472.34	2719.24	3063.89	2960.60	2847.37	2617.58	NC_006834.1	1354312	1354815	+	504	50S ribosomal protein L19		-1.0		COG0335	J	RplS	Ribosomal protein L19	9.0E-41	30683	GI:58580951|GeneID:3262576		YP_199967.1
XOO1329	37.13	44.75	37.75	36.20	32.77	28.60	26.24	42.39	41.90	44.08	50.73	45.58	35.42	33.84	NC_006834.1	1355441	1356952	-	1512	hypothetical protein		-1.0		COG0534	V	NorM	Na+-driven multidrug efflux pump	2.0E-61	30880	GI:58580952|GeneID:3262478		YP_199968.1
XOO1330	47.43	57.86	43.48	33.97	52.25	77.30	81.26	54.23	36.73	43.16	66.66	65.16	67.31	54.31	NC_006834.1	1356996	1357679	+	684	heat shock protein 15-like protein		-1.0		COG1188	J	COG1188	Ribosome-associated heat shock protein implicated in the recycling of the 50S subunit (S4 paralog)	4.0E-19	31381	GI:58580953|GeneID:3263058		YP_199969.1
XOO1331	130.79	148.49	156.34	220.31	287.63	184.59	128.29	106.15	112.89	99.51	122.99	110.57	98.54	68.52	NC_006834.1	1357793	1358074	+	282	ISXo8 transposase		-1.0						-1.0	-1	GI:58580954|GeneID:3263565		YP_199970.1
XOO1332	0.24	0.94	0.37	0.16	0.62	0.37	0.95	0.67	0.38	0.84	0.25	0.61	0.31	0.33	NC_006834.1	1358090	1359313	+	1224	ISxac1 transposase		-1.0						-1.0	-1	GI:58580955|GeneID:3263018		YP_199971.1
XOO1333	3.38	3.75	2.30	2.22	3.53	2.76	2.59	2.89	1.38	3.15	2.97	1.42	2.85	1.21	NC_006834.1	1359586	1360374	+	789	ISXo8 transposase		-1.0		COG5659	L	COG5659	FOG: Transposase	2.0E-33	35218	GI:58580956|GeneID:3263019		YP_199972.1
XOO1334	16.63	12.68	4.77	9.55	13.34	14.98	15.36	5.71	9.86	14.36	8.59	6.57	9.62	5.25	NC_006834.1	1360361	1360645	+	285	ISXo8 transposase		-1.0		COG5659	L	COG5659	FOG: Transposase	2.0E-4	35218	GI:58580957|GeneID:3266042		YP_199973.1
XOO1335	12.99	13.83	12.18	15.69	18.68	16.58	17.40	13.13	12.59	14.87	21.83	20.37	17.31	13.37	NC_006834.1	1360642	1360926	-	285	glutathione transferase		-1.0						-1.0	-1	GI:58580958|GeneID:3262804		YP_199974.1
XOO1336	32.43	16.10	11.84	17.48	16.98	21.67	22.88	27.12	24.48	29.61	29.67	26.62	25.26	20.90	NC_006834.1	1360947	1361252	-	306	GIY-YIG nuclease superfamily protein		-1.0		COG2827	L	COG2827	Predicted endonuclease containing a URI domain	1.0E-17	32655	GI:122879085|GeneID:3262666		YP_199975.6
XOO1337	445.57	296.82	366.06	209.37	269.63	466.45	685.19	470.63	367.01	394.46	499.60	468.79	570.59	542.44	NC_006834.1	1361587	1364283	+	2697	ATP-dependent Clp protease subunit		-1.0		COG0542	O	ClpA	ATPases with chaperone activity, ATP-binding subunit	0.0	30888	GI:58580960|GeneID:3264314		YP_199976.1
XOO1338	211.10	160.65	186.66	111.67	120.46	198.00	280.16	206.84	167.32	169.84	198.23	212.98	211.55	217.81	NC_006834.1	1364351	1365319	+	969	hypothetical protein		-1.0						-1.0	-1	GI:58580961|GeneID:3265206		YP_199977.1
XOO1339	13.84	16.54	8.02	9.26	13.93	11.48	13.09	9.54	7.15	5.35	5.04	3.43	6.12	4.49	NC_006834.1	1365594	1366139	-	546	IS1404 transposase		-1.0		COG2801	L	Tra5	Transposase and inactivated derivatives	4.0E-10	32633	GI:58580962|GeneID:3265210		YP_199978.1
XOO1341	295.13	324.72	297.04	337.00	376.39	364.74	318.07	275.23	321.10	280.22	330.57	373.38	335.04	297.39	NC_006834.1	1366302	1366700	-	399	IS1404 transposase		-1.0						-1.0	-1	GI:58580964|GeneID:3265308		YP_199980.1
XOO1343	39.99	37.87	33.73	38.10	39.82	36.03	38.87	38.10	46.61	44.35	52.28	49.23	41.12	46.99	NC_006834.1	1366719	1367555	+	837	IS1478 transposase		-1.0						-1.0	-1	GI:58580966|GeneID:3265202		YP_199982.1
XOO1344	2.30	6.37	4.10	3.20	5.90	8.80	4.81	2.84	2.72	3.40	5.14	4.36	3.93	1.06	NC_006834.1	1367545	1368060	+	516	ISxac3 transposase		-1.0						-1.0	-1	GI:58580967|GeneID:3264812		YP_199983.1
XOO1345	138.03	123.20	109.90	107.99	114.45	132.06	118.30	144.06	135.86	141.49	118.96	118.87	127.57	121.15	NC_006834.1	1368569	1370446	+	1878	outer membrane receptor for transport of vitamin B		-1.0		COG4206	H	BtuB	Outer membrane cobalamin receptor protein	1.0E-128	33936	GI:58580968|GeneID:3265448		YP_199984.1
XOO1346	8.31	12.60	14.33	16.61	17.88	13.12	14.93	8.59	7.85	11.82	15.32	18.77	14.20	14.26	NC_006834.1	1370673	1371884	-	1212	ISXo8 transposase		-1.0		COG5659	L	COG5659	FOG: Transposase	1.0E-57	35218	GI:58580969|GeneID:3262134		YP_199985.1
XOO1347	73.81	118.87	96.33	98.70	69.34	72.03	69.25	95.59	73.82	88.33	81.57	87.49	83.97	71.02	NC_006834.1	1372219	1372812	+	594	hypothetical protein		-1.0						-1.0	-1	GI:122879086|GeneID:3264526		YP_199986.6
XOO1348	25.99	40.62	40.26	35.99	31.35	31.08	22.27	28.26	24.37	28.98	28.99	32.36	30.39	25.54	NC_006834.1	1372842	1373411	+	570	hypothetical protein		-1.0						-1.0	-1	GI:122879087|GeneID:3264527		YP_199987.6
XOO1349	61.72	113.77	89.06	96.43	70.20	57.59	48.15	70.45	64.77	66.63	75.17	74.36	63.59	67.37	NC_006834.1	1373408	1374019	+	612	cob(I)alamin adenolsyltransferase		-1.0		COG2109	H	BtuR	ATP:corrinoid adenosyltransferase	2.0E-67	32292	GI:58580972|GeneID:3264528		YP_199988.1
XOO1350	24.69	35.55	33.26	38.93	28.65	25.06	17.05	19.95	22.72	25.20	25.60	25.83	19.95	16.94	NC_006834.1	1374533	1375054	+	522	adenosylcobinamide kinase		-1.0		COG2087	H	CobU	Adenosyl cobinamide kinase/adenosyl cobinamide phosphate guanylyltransferase	2.0E-56	32270	GI:122879088|GeneID:3265375	2.7.1.156|2.7.7.62	YP_199989.6
XOO1351	117.75	186.17	174.03	164.33	125.25	130.81	124.92	132.12	130.54	131.37	128.73	141.26	126.30	124.64	NC_006834.1	1374991	1376097	+	1107	nicotinate-nucleotide--dimethylbenzimidazolephosphoribosyltransferase		-1.0		COG2038	H	CobT	NaMN:DMB phosphoribosyltransferase	2.0E-68	32221	GI:58580974|GeneID:3262137	2.4.2.21	YP_199990.1
XOO1352	67.42	96.97	101.68	73.70	66.05	68.40	61.46	70.75	72.35	74.69	60.93	61.48	65.94	73.68	NC_006834.1	1376094	1376684	+	591	hypothetical protein		-1.0		COG0406	G	GpmB	Fructose-2,6-bisphosphatase	3.0E-29	30755	GI:58580975|GeneID:3265515		YP_199991.1
XOO1353	49.58	74.84	48.89	40.74	33.45	38.56	34.53	56.44	50.11	55.68	37.89	39.49	42.65	43.51	NC_006834.1	1376681	1377415	+	735	cobalamin synthase		-1.0		COG0368	H	CobS	Cobalamin-5-phosphate synthase	3.0E-26	30717	GI:122879089|GeneID:3265523		YP_199992.6
XOO1354	145.69	205.49	15.56	11.84	10.98	19.57	50.11	178.82	243.52	243.71	156.88	134.72	138.46	146.27	NC_006834.1	1377590	1378870	-	1281	diaminopimelate decarboxylase		-1.0		COG0019	E	LysA	Diaminopimelate decarboxylase	4.0E-68	30369	GI:58580977|GeneID:3265551		YP_199993.1
XOO1355	235.28	258.80	18.79	13.80	14.13	24.25	64.81	256.49	422.99	353.87	211.08	192.23	218.31	239.90	NC_006834.1	1378783	1380558	-	1776	iron transporter		-1.0		COG4264	Q	RhbC	Siderophore synthetase component	3.0E-62	33987	GI:58580978|GeneID:3265065		YP_199994.1
XOO1356	90.09	92.33	6.81	5.44	5.19	10.17	31.93	90.52	128.67	93.53	60.93	62.11	61.27	67.64	NC_006834.1	1380530	1381726	-	1197	transporter		-1.0		COG2814	G	AraJ	Arabinose efflux permease	3.0E-4	32643	GI:58580979|GeneID:3263801		YP_199995.1
XOO1357	314.81	138.25	14.32	13.10	12.23	23.93	79.86	316.35	454.82	359.84	225.23	217.30	218.90	265.89	NC_006834.1	1381723	1383525	-	1803	hypothetical protein		-1.0		COG4264	Q	RhbC	Siderophore synthetase component	7.0E-35	33987	GI:122879090|GeneID:3262690		YP_199996.6
XOO1358	469.11	103.18	18.09	14.26	14.36	29.32	94.99	484.22	644.68	521.37	350.25	314.65	334.89	417.99	NC_006834.1	1383522	1384748	-	1227	hypothetical protein		-1.0		COG0458	EF	CarB	Carbamoylphosphate synthase large subunit (split gene in MJ)	1.0E-7	30806	GI:58580981|GeneID:3262275		YP_199997.1
XOO1359	321.55	8.20	8.39	8.85	23.08	68.62	183.81	335.93	298.77	224.69	207.92	199.61	232.67	255.83	NC_006834.1	1384984	1387125	-	2142	citrate-dependent iron transporter		-1.0		COG4772	P	FecA	Outer membrane receptor for Fe3+-dicitrate	1.0E-117	34385	GI:58580982|GeneID:3266061		YP_199998.1
XOO1360	152.20	3.45	4.76	6.12	15.30	43.75	91.51	112.09	84.99	70.20	66.94	65.13	63.51	81.43	NC_006834.1	1387126	1387887	-	762	4-hydroxy-2-oxovalerate aldolase		-1.0		COG3836	G	HpcH	2,4-dihydroxyhept-2-ene-1,7-dioic acid aldolase	1.0E-39	33628	GI:58580983|GeneID:3262276		YP_199999.1
XOO1361	10.86	13.61	6.18	10.74	14.73	11.07	13.34	7.75	7.28	10.16	7.77	9.72	6.42	5.83	NC_006834.1	1388084	1389133	+	1050	IS1404 transposase		-1.0		COG2801	L	Tra5	Transposase and inactivated derivatives	1.0E-8	32633	GI:122879091|GeneID:3266107		YP_200000.6
XOO1362	38.37	102.18	105.42	91.60	70.04	72.14	63.13	35.01	28.20	33.76	30.96	28.42	31.70	27.45	NC_006834.1	1389297	1391006	-	1710	cation:proton antiporter		-1.0		COG4651	P	RosB	Kef-type K+ transport system, predicted NAD-binding component	1.0E-142	34270	GI:122879092|GeneID:3266139		YP_200001.6
XOO4756	0.00	1.35	1.24	4.00	2.61	3.37	0.60	1.34	1.28	1.20	1.26	2.31	2.26	0.56	NC_006834.1	1391506	1391748	+	243	hypothetical protein		-1.0						-1.0	-1	GI:121632065|GeneID:4699444		YP_001001426.1
XOO1363	99.92	87.65	96.88	106.83	132.12	104.55	112.69	103.04	103.06	105.78	94.87	101.36	101.49	97.92	NC_006834.1	1392157	1394556	-	2400	ferric enterobactin receptor		-1.0		COG4771	P	FepA	Outer membrane receptor for ferrienterochelin and colicins	3.0E-36	34384	GI:122879093|GeneID:3266187		YP_200002.6
XOO1364	70.28	51.92	56.02	76.05	99.93	85.86	95.30	74.40	80.12	75.28	71.08	71.13	71.93	77.61	NC_006834.1	1394889	1397276	-	2388	ferric enterobactin receptor		-1.0		COG4771	P	FepA	Outer membrane receptor for ferrienterochelin and colicins	7.0E-35	34384	GI:122879094|GeneID:3266057		YP_200003.6
XOO1365	10.75	17.13	13.69	13.45	16.67	15.45	14.89	8.12	8.85	6.96	8.79	10.83	11.19	8.95	NC_006834.1	1397550	1397990	-	441	hypothetical protein		-1.0		COG0346	E	GloA	Lactoylglutathione lyase and related lyases	2.0E-5	30694	GI:58580988|GeneID:3266119		YP_200004.1
XOO1366	73.32	48.48	56.65	53.95	51.85	61.13	99.14	77.53	79.99	82.87	73.64	83.56	78.89	94.31	NC_006834.1	1398454	1400841	-	2388	ferric enterobactin receptor		-1.0		COG4771	P	FepA	Outer membrane receptor for ferrienterochelin and colicins	1.0E-37	34384	GI:122879095|GeneID:3266157		YP_200005.6
XOO1367	145.18	138.31	122.09	116.42	140.60	212.34	234.51	131.89	137.47	132.92	116.65	119.56	132.35	129.22	NC_006834.1	1400973	1402937	+	1965	ABC transporter ATP-binding protein		-1.0		COG0488	R	Uup	ATPase components of ABC transporters with duplicated ATPase domains	1.0E-150	30834	GI:58580990|GeneID:3266133		YP_200006.1
XOO1368	23.22	29.36	27.33	26.61	36.37	47.13	38.96	23.34	22.05	19.36	20.04	19.64	19.12	15.02	NC_006834.1	1403183	1403635	+	453	hypothetical protein		-1.0						-1.0	-1	GI:58580991|GeneID:3266120		YP_200007.1
XOO1369	37.29	47.94	48.36	51.37	52.43	59.81	41.56	42.88	46.48	39.74	47.27	54.68	50.47	35.07	NC_006834.1	1403659	1404504	-	846	transcriptional activator ampR family		-1.0		COG0583	K	LysR	Transcriptional regulator	4.0E-28	30928	GI:58580992|GeneID:3266143		YP_200008.1
XOO1370	17.77	20.74	19.07	22.40	17.62	17.46	15.80	18.65	16.90	18.00	20.90	17.30	19.03	17.19	NC_006834.1	1404605	1405546	+	942	beta lactamase		-1.0		COG2367	V	PenP	Beta-lactamase class A	2.0E-40	32514	GI:58580993|GeneID:3266112		YP_200009.1
XOO1371	9.63	14.75	13.56	12.07	15.28	12.35	9.31	11.73	12.17	8.12	11.82	12.07	10.11	12.22	NC_006834.1	1405587	1406432	+	846	xylanase		-1.0		COG0657	I	Aes	Esterase/lipase	8.0E-13	31002	GI:58580994|GeneID:3266091		YP_200010.1
XOO1376	0.73	0.81	2.22	2.86	0.62	2.67	0.00	0.80	0.77	0.72	0.50	2.30	0.81	1.33	NC_006834.1	1409041	1409244	+	204	hypothetical protein		-1.0		COG3152	S	COG3152	Predicted membrane protein	4.0E-4	32966	GI:58580999|GeneID:3266105		YP_200015.1
XOO1377	0.00	0.00	0.00	0.00	0.00	0.00	0.00	0.00	0.00	0.00	0.00	0.00	0.00	0.00	NC_006834.1	1409263	1409355	+	93	hypothetical protein		-1.0		COG3152	S	COG3152	Predicted membrane protein	5.0E-4	32966	GI:58581000|GeneID:3266174		YP_200016.1
XOO1378	34.85	64.06	70.27	42.84	40.68	30.09	49.98	36.10	32.37	36.05	19.69	24.64	12.22	58.98	NC_006834.1	1409893	1410861	-	969	transposase		-1.0		COG3039	L	COG3039	Transposase and inactivated derivatives, IS5 family	3.0E-22	32853	GI:58581001|GeneID:3266118		YP_200017.1
XOO1379	95.25	348.46	466.73	405.55	199.14	124.11	119.39	122.81	127.56	124.27	146.89	150.11	137.84	128.26	NC_006834.1	1411025	1411999	-	975	HrpG protein		-1.0		COG0745	TK	OmpR	Response regulators consisting of a CheY-like receiver domain and a winged-helix DNA-binding domain	2.0E-30	31088	GI:58581002|GeneID:3266090		YP_200018.1
XOO1380	57.14	121.87	248.05	373.48	278.80	135.73	93.99	70.94	71.97	77.73	80.20	81.27	76.60	81.59	NC_006834.1	1412578	1414008	+	1431	HrpX protein		-1.0		COG2207	K	AraC	AraC-type DNA-binding domain-containing proteins	8.0E-9	32389	GI:122879096|GeneID:3266082		YP_200019.6
XOO1381	54.62	82.40	76.75	81.54	74.36	81.88	69.29	45.51	41.44	44.95	44.48	42.63	42.08	46.12	NC_006834.1	1414113	1416089	+	1977	heat shock protein 90		-1.0		COG0326	O	HtpG	Molecular chaperone, HSP90 family	1.0E-118	30674	GI:58581004|GeneID:3266146		YP_200020.1
XOO1382	42.75	64.13	59.09	59.80	56.91	61.58	54.08	43.73	39.26	37.09	39.09	42.49	37.91	41.32	NC_006834.1	1416114	1418438	+	2325	hypothetical protein		-1.0						-1.0	-1	GI:58581005|GeneID:3266151		YP_200021.1
XOO1383	24.42	26.49	14.88	16.55	19.53	16.77	12.29	23.91	17.34	14.93	18.28	26.18	20.04	17.56	NC_006834.1	1419037	1419594	-	558	IS1478 transposase		-1.0						-1.0	-1	GI:58581006|GeneID:3266097		YP_200022.1
XOO1384	50.06	40.72	49.98	58.54	54.23	52.60	49.97	51.98	40.32	45.01	47.42	55.95	46.09	31.39	NC_006834.1	1419567	1420433	-	867	IS1404 transposase		-1.0						-1.0	-1	GI:58581007|GeneID:3266077		YP_200023.1
XOO4757	7.29	10.57	9.72	8.47	6.24	6.54	6.08	6.16	7.09	8.30	5.80	4.97	5.40	14.43	NC_006834.1	1420286	1420549	-	264	IS1404 transposase		-1.0						-1.0	-1	GI:121632066|GeneID:4699445		YP_001001427.1
XOO1385	171.27	196.37	200.68	207.21	197.50	194.18	195.72	190.48	188.89	208.88	214.01	252.24	215.93	193.91	NC_006834.1	1420594	1421073	-	480	IS1478 transposase		-1.0						-1.0	-1	GI:58581008|GeneID:3266108		YP_200024.1
XOO1386	1.35	1.23	4.39	2.51	2.00	1.59	0.97	1.35	2.98	2.07	1.27	1.25	1.23	1.13	NC_006834.1	1421210	1422412	+	1203	IS1113 transposase		-1.0		COG3328	L	COG3328	Transposase and inactivated derivatives	2.0E-76	33137	GI:122879097|GeneID:3266145		YP_200025.6
XOO1387	90.59	81.99	90.10	92.90	89.68	57.36	54.50	73.88	92.13	73.70	100.28	82.99	78.54	83.80	NC_006834.1	1422504	1423919	-	1416	glutamine synthetase		-1.0		COG0174	E	GlnA	Glutamine synthetase	1.0E-110	30523	GI:58581010|GeneID:3266106		YP_200026.1
XOO1388	74.54	56.67	56.78	67.62	70.00	33.58	26.96	59.44	74.69	68.39	88.06	67.43	69.21	66.88	NC_006834.1	1423922	1424857	-	936	homoserine O-succinyltransferase		-1.0		COG1897	E	MetA	Homoserine trans-succinylase	1.0E-104	32081	GI:58581011|GeneID:3266203	2.3.1.46	YP_200027.1
XOO1389	57.42	47.66	40.01	49.61	53.52	29.77	26.91	41.43	48.66	45.02	67.53	57.43	55.02	44.47	NC_006834.1	1426436	1427503	-	1068	protein RtxC		-1.0		COG3239	I	DesA	Fatty acid desaturase	2.0E-19	33051	GI:58581012|GeneID:3266200		YP_200028.1
XOO1390	61.47	48.28	42.00	40.13	44.07	31.31	32.20	49.43	53.90	49.71	61.22	57.54	56.34	58.94	NC_006834.1	1427503	1428825	-	1323	protein RtxA		-1.0		COG2873	E	MET17	O-acetylhomoserine sulfhydrylase	1.0E-133	32700	GI:58581013|GeneID:3266155		YP_200029.1
XOO1391	48.48	32.27	23.01	28.20	26.01	20.29	16.42	43.24	43.24	37.08	47.87	39.16	44.32	45.71	NC_006834.1	1428825	1429979	-	1155	hypothetical protein		-1.0		COG0075	E	COG0075	Serine-pyruvate aminotransferase/archaeal aspartate aminotransferase	5.0E-69	30424	GI:58581014|GeneID:3266080		YP_200030.1
XOO1392	0.00	0.00	0.00	1.65	0.72	0.51	0.00	0.00	0.88	1.65	0.00	1.59	0.93	0.77	NC_006834.1	1431078	1431254	-	177	IS1404 transposase		-1.0						-1.0	-1	GI:58581015|GeneID:3266164		YP_200031.1
XOO1393	3.64	4.68	3.27	3.16	3.74	5.54	5.59	7.52	6.45	7.90	5.02	7.83	6.58	5.08	NC_006834.1	1431244	1432260	-	1017	transposase		-1.0						-1.0	-1	GI:58581016|GeneID:3266138		YP_200032.1
XOO1399	61.72	43.33	65.01	81.92	85.08	56.78	47.27	61.76	117.76	78.49	182.77	110.55	95.41	81.90	NC_006834.1	1433782	1433997	+	216	IS1479 transposase		-1.0						-1.0	-1	GI:58581022|GeneID:3266130		YP_200038.1
XOO1400	34.11	34.83	41.63	39.77	64.14	86.44	89.29	30.57	16.55	25.69	32.46	41.71	37.37	34.64	NC_006834.1	1434143	1434472	-	330	benzene 1,2-dioxygenase ferredoxin protein		-1.0		COG2146	PR	{NirD}	Ferredoxin subunits of nitrite reductase and ring-hydroxylating dioxygenases	6.0E-19	32329	GI:58581023|GeneID:3266115		YP_200039.1
XOO1401	96.28	109.78	135.05	152.14	205.59	295.07	281.49	102.13	80.63	87.15	114.85	128.32	117.84	123.73	NC_006834.1	1434469	1435008	-	540	acetyltransferase		-1.0		COG0456	R	RimI	Acetyltransferases	5.0E-7	30804	GI:122879098|GeneID:3266161		YP_200040.6
XOO1402	195.95	216.44	246.30	221.24	311.70	492.96	493.98	185.95	163.19	202.15	199.43	227.89	230.11	239.04	NC_006834.1	1435259	1436503	-	1245	cysteine desulfurase		-1.0		COG0520	E	CsdB	Selenocysteine lyase	1.0E-128	30866	GI:58581025|GeneID:3266147		YP_200041.1
XOO1403	291.32	328.42	349.18	326.39	429.98	673.24	755.25	312.88	228.45	318.70	296.17	352.46	337.28	351.02	NC_006834.1	1436500	1437762	-	1263	ABC transporter permease		-1.0		COG0719	O	SufB	ABC-type transport system involved in Fe-S cluster assembly, permease component	8.0E-70	31063	GI:58581026|GeneID:3266079		YP_200042.1
XOO1404	419.00	420.94	498.93	528.45	736.22	938.01	950.95	388.96	366.16	451.46	468.97	499.78	511.41	524.92	NC_006834.1	1437762	1438526	-	765	ABC transporter ATP-binding protein		-1.0		COG0396	O	SufC	ABC-type transport system involved in Fe-S cluster assembly, ATPase component	1.0E-101	30745	GI:58581027|GeneID:3266089		YP_200043.1
XOO1405	303.15	450.62	398.89	410.24	589.08	785.38	700.66	256.08	256.34	288.80	308.82	319.45	334.42	309.30	NC_006834.1	1438784	1440241	-	1458	cysteine desulfurase		-1.0		COG0719	O	SufB	ABC-type transport system involved in Fe-S cluster assembly, permease component	1.0E-125	31063	GI:58581028|GeneID:3266209		YP_200044.1
XOO1406	69.38	108.04	87.50	76.89	115.69	195.15	157.63	51.75	58.82	65.91	55.34	58.14	80.72	56.62	NC_006834.1	1440257	1440715	-	459	hypothetical protein		-1.0		COG1959	K	COG1959	Predicted transcriptional regulator	3.0E-26	32142	GI:58581029|GeneID:3266156		YP_200045.1
XOO1407	123.12	79.30	79.69	94.73	117.80	116.08	98.50	108.11	104.70	97.44	114.65	103.44	97.79	83.74	NC_006834.1	1440887	1441354	+	468	hypothetical protein		-1.0		COG2940	R	COG2940	Proteins containing SET domain	5.0E-25	32763	GI:58581030|GeneID:3266125		YP_200046.1
XOO1410	263.49	822.98	1010.59	728.13	435.82	337.66	328.65	349.36	373.27	381.91	417.26	432.28	434.16	389.99	NC_006834.1	1442282	1442878	-	597	hypothetical protein		-1.0						-1.0	-1	GI:58581033|GeneID:3266109		YP_200049.1
XOO1411	509.56	581.85	469.91	454.79	646.04	763.05	859.94	545.59	666.73	596.20	567.90	694.79	546.38	577.13	NC_006834.1	1442934	1443476	-	543	hypothetical protein		-1.0						-1.0	-1	GI:58581034|GeneID:3266144		YP_200050.1
XOO1412	34.64	30.23	22.54	89.00	189.16	192.99	130.63	54.23	58.23	46.54	100.49	117.86	81.53	39.27	NC_006834.1	1443534	1443734	-	201	hypothetical protein		-1.0						-1.0	-1	GI:58581035|GeneID:3266160		YP_200051.1
XOO1413	34.20	45.09	45.79	48.88	53.33	45.92	47.63	34.45	37.52	34.54	38.88	42.21	31.07	30.49	NC_006834.1	1443933	1444664	-	732	peptidase		-1.0		COG0739	M	NlpD	Membrane proteins related to metalloendopeptidases	2.0E-11	31082	GI:58581036|GeneID:3266173		YP_200052.1
XOO1414	4604.61	5002.65	5258.84	5393.25	5422.52	4921.76	5046.04	4622.87	4996.16	4494.44	5130.83	5054.32	4926.41	5595.74	NC_006834.1	1444680	1445105	-	426	histone-like protein		-1.0						-1.0	-1	GI:122879099|GeneID:3266121		YP_200053.6
XOO1415	96.93	120.64	102.07	77.96	79.82	78.10	87.97	91.87	84.40	95.96	76.78	75.43	76.53	92.49	NC_006834.1	1445750	1447132	-	1383	ISXo8 transposase		-1.0		COG5659	L	COG5659	FOG: Transposase	8.0E-62	35218	GI:122879100|GeneID:3266171		YP_200054.6
XOO1416	59.12	63.16	53.19	52.24	46.34	47.70	58.55	63.84	59.15	55.73	47.31	63.26	51.63	54.31	NC_006834.1	1447140	1448036	-	897	pyrroline-5-carboxylate reductase		-1.0		COG0345	E	ProC	Pyrroline-5-carboxylate reductase	2.0E-66	30693	GI:58581039|GeneID:3266083	1.5.1.2	YP_200055.1
XOO1417	48.54	54.12	50.33	46.87	45.11	46.02	46.15	36.46	42.32	49.27	45.72	46.56	45.62	44.85	NC_006834.1	1448044	1448574	-	531	hypothetical protein		-1.0		COG0325	R	COG0325	Predicted enzyme with a TIM-barrel fold	3.0E-51	30673	GI:58581040|GeneID:3262607		YP_200056.1
XOO1418	524.70	440.74	313.45	298.42	318.55	337.03	304.54	431.49	451.16	412.98	457.07	453.85	440.53	455.95	NC_006834.1	1449100	1450137	+	1038	twitching motility protein		-1.0		COG2805	NU	PilT	Tfp pilus assembly protein, pilus retraction ATPase PilT	1.0E-156	32636	GI:58581041|GeneID:3262606		YP_200057.1
XOO1419	418.67	350.23	236.95	231.96	262.58	249.09	218.32	398.74	425.11	403.72	464.04	440.63	440.89	417.78	NC_006834.1	1450200	1451381	+	1182	twitching motility protein		-1.0		COG5008	NU	PilU	Tfp pilus assembly protein, ATPase PilU	1.0E-170	34613	GI:58581042|GeneID:3262604		YP_200058.1
XOO1422	6.71	8.79	6.21	7.20	10.43	13.83	9.61	2.68	8.35	4.81	9.66	3.47	6.54	5.04	NC_006834.1	1452555	1452797	-	243	hypothetical protein		-1.0						-1.0	-1	GI:58581045|GeneID:3262599		YP_200061.1
XOO1423	7.19	11.21	7.53	8.68	10.64	10.37	13.78	10.68	6.35	7.86	7.36	9.83	8.99	7.32	NC_006834.1	1452951	1453712	-	762	DNA-3-methyladenine glycosylase I		-1.0		COG2818	L	Tag	3-methyladenine DNA glycosylase	1.0E-42	32646	GI:58581046|GeneID:3262598		YP_200062.1
XOO1424	33.91	36.62	32.42	30.79	34.73	33.41	30.11	27.98	25.36	24.62	30.13	35.77	25.81	17.60	NC_006834.1	1453983	1454825	-	843	hypothetical protein		-1.0						-1.0	-1	GI:58581047|GeneID:3262597		YP_200063.1
XOO1425	418.76	412.41	355.49	386.67	380.65	388.85	316.45	331.40	353.11	319.12	342.73	332.61	353.31	250.79	NC_006834.1	1454793	1455359	+	567	hypothetical protein		-1.0		COG1678	K	COG1678	Putative transcriptional regulator	5.0E-57	31864	GI:58581048|GeneID:3262594		YP_200064.1
XOO1426	132.25	229.05	163.56	150.27	150.62	265.14	189.00	136.22	121.68	116.87	104.64	115.19	143.88	85.59	NC_006834.1	1455316	1455819	+	504	Holliday junction resolvase-like protein		-1.0		COG0816	L	COG0816	Predicted endonuclease involved in recombination (possible Holliday junction resolvase in Mycoplasmas and B. subtilis)	7.0E-31	31158	GI:58581049|GeneID:3262595		YP_200065.1
XOO1427	368.27	316.64	270.59	227.68	224.33	273.01	283.90	412.56	388.48	371.25	339.06	363.89	334.46	374.35	NC_006834.1	1455833	1456780	+	948	aspartate carbamoyltransferase		-1.0		COG0540	F	PyrB	Aspartate carbamoyltransferase, catalytic chain	3.0E-97	30886	GI:58581050|GeneID:3262596	2.1.3.2	YP_200066.1
XOO1428	232.23	168.74	174.93	206.52	211.52	144.93	97.92	246.46	314.61	292.98	330.88	306.10	244.94	218.97	NC_006834.1	1457227	1457661	+	435	osmotically inducible protein		-1.0		COG1764	O	OsmC	Predicted redox protein, regulator of disulfide bond formation	9.0E-24	31950	GI:58581051|GeneID:3262593		YP_200067.1
XOO1429	435.28	2371.36	2736.63	1533.07	788.26	666.05	826.19	563.69	562.15	608.43	665.72	687.11	802.23	793.47	NC_006834.1	1457745	1458413	+	669	hypothetical protein		-1.0		COG3134	S	COG3134	Predicted outer membrane lipoprotein	5.0E-11	32948	GI:58581052|GeneID:3262592		YP_200068.1
XOO1430	249.15	309.09	252.47	249.85	252.08	281.23	313.58	266.85	251.33	257.74	262.93	312.65	264.16	284.73	NC_006834.1	1458699	1459607	-	909	hypothetical protein		-1.0		COG0384	R	COG0384	Predicted epimerase, PhzC/PhzF homolog	1.0E-52	30733	GI:58581053|GeneID:3262591		YP_200069.1
XOO1431	6.58	19.46	7.83	12.60	7.98	9.08	7.02	7.23	5.78	8.66	9.45	7.98	6.90	9.58	NC_006834.1	1459612	1459881	-	270	hypothetical protein		-1.0		COG0384	R	COG0384	Predicted epimerase, PhzC/PhzF homolog	2.0E-18	30733	GI:58581054|GeneID:3262589		YP_200070.1
XOO1432	10.07	13.47	12.20	10.72	8.29	9.43	10.66	7.09	9.40	7.50	5.23	7.92	8.36	9.25	NC_006834.1	1459809	1460588	-	780	hypothetical protein		-1.0		COG0384	R	COG0384	Predicted epimerase, PhzC/PhzF homolog	7.0E-32	30733	GI:58581055|GeneID:3262590		YP_200071.1
XOO1433	451.12	476.27	454.80	435.61	437.55	498.28	524.31	462.70	430.48	444.96	410.18	420.73	428.73	425.33	NC_006834.1	1460678	1463287	+	2610	bifunctional aspartate kinase/diaminopimelate decarboxylase		-1.0		COG0527	E	LysC	Aspartokinases	1.0E-100	30873	GI:58581056|GeneID:3262274	2.7.2.4|4.1.1.20	YP_200072.1
XOO1434	141.67	158.13	126.31	161.83	170.91	185.25	163.67	143.90	115.25	137.24	158.24	164.23	160.73	122.44	NC_006834.1	1463271	1463729	+	459	hypothetical protein		-1.0						-1.0	-1	GI:58581057|GeneID:3262159		YP_200073.1
XOO1435	380.90	446.98	416.42	414.57	427.22	494.21	439.02	422.08	372.86	395.46	377.87	396.86	407.35	366.98	NC_006834.1	1463726	1465081	+	1356	hypothetical protein		-1.0						-1.0	-1	GI:58581058|GeneID:3262160		YP_200074.1
XOO1436	145.07	200.74	158.71	161.35	164.12	181.24	169.51	144.65	127.32	125.59	135.72	155.87	125.16	112.87	NC_006834.1	1465062	1466468	+	1407	UDP-N-acetylmuramoyl-L-alanyl-D-glutamatesynthetase		-1.0		COG0771	M	MurD	UDP-N-acetylmuramoylalanine-D-glutamate ligase	3.0E-92	31114	GI:58581059|GeneID:3262161	6.3.2.9	YP_200075.1
XOO1437	90.55	119.18	97.62	97.84	88.48	91.76	81.29	123.40	118.36	118.03	112.40	123.91	105.69	96.20	NC_006834.1	1466785	1467579	+	795	hypothetical protein		-1.0		COG0412	Q	COG0412	Dienelactone hydrolase and related enzymes	3.0E-28	30761	GI:58581060|GeneID:3262162		YP_200076.1
XOO1438	309.29	315.11	258.89	268.90	267.30	310.91	277.44	298.02	309.13	271.39	261.81	297.51	265.32	229.65	NC_006834.1	1467764	1468762	-	999	octaprenyl-diphosphate synthase		-1.0		COG0142	H	IspA	Geranylgeranyl pyrophosphate synthase	1.0E-76	30491	GI:122879101|GeneID:3262164		YP_200077.6
XOO1439	710.81	665.71	641.04	833.93	815.40	861.24	730.19	631.36	681.16	580.27	759.27	747.37	729.87	641.86	NC_006834.1	1469038	1469574	+	537	single-stranded DNA-binding protein		-1.0		COG0629	L	Ssb	Single-stranded DNA-binding protein	1.0E-32	30974	GI:58581062|GeneID:3262163		YP_200078.1
XOO1440	46.48	46.78	49.11	71.10	84.66	71.88	60.22	49.74	48.76	49.90	56.19	64.00	54.70	42.43	NC_006834.1	1469857	1471341	-	1485	response regulator		-1.0		COG3706	T	PleD	Response regulator containing a CheY-like receiver domain and a GGDEF domain	2.0E-46	33501	GI:122879102|GeneID:3262165		YP_200079.6
XOO1443	10.20	21.78	17.46	21.99	19.29	18.93	21.83	13.56	11.68	12.55	12.58	13.62	9.51	12.27	NC_006834.1	1472598	1473773	+	1176	ISXo8 transposase		-1.0		COG5659	L	COG5659	FOG: Transposase	4.0E-46	35218	GI:58581066|GeneID:3262168		YP_200082.1
XOO1444	7.12	6.08	6.05	4.28	5.33	3.27	5.70	8.96	6.87	5.27	5.72	9.47	6.15	5.45	NC_006834.1	1473819	1474817	+	999	transposase		-1.0						-1.0	-1	GI:58581067|GeneID:3262169		YP_200083.1
XOO1445	120.81	213.86	192.62	164.62	143.00	154.35	143.94	121.18	130.04	128.69	127.74	132.17	126.51	137.48	NC_006834.1	1475197	1475874	+	678	hydrolase		-1.0		COG0637	R	COG0637	Predicted phosphatase/phosphohexomutase	8.0E-33	30982	GI:122879103|GeneID:3262170		YP_200084.6
XOO1446	27.65	33.57	42.95	54.01	50.13	44.01	24.64	44.83	38.15	34.43	46.70	45.36	57.98	40.52	NC_006834.1	1476412	1476636	-	225	hypothetical protein		-1.0		COG2879	S	COG2879	Uncharacterized small protein	6.0E-19	32706	GI:58581069|GeneID:3262171		YP_200085.1
XOO1447	62.55	69.49	59.95	60.98	57.24	50.15	58.12	86.60	85.79	89.26	87.60	100.77	90.12	92.65	NC_006834.1	1476636	1478816	-	2181	carbon starvation protein A		-1.0		COG1966	T	CstA	Carbon starvation protein, predicted membrane protein	1.0E-170	32149	GI:58581070|GeneID:3262172		YP_200086.1
XOO1448	152.46	137.89	150.39	259.46	627.85	766.00	803.81	155.21	155.90	163.73	176.00	188.47	185.86	198.99	NC_006834.1	1478775	1479797	+	1023	pirin		-1.0		COG1741	R	COG1741	Pirin-related protein	3.0E-63	31927	GI:58581071|GeneID:3262173		YP_200087.1
XOO1449	16.99	23.54	30.31	47.04	109.47	169.31	149.54	29.74	25.17	19.91	31.08	37.59	31.83	22.92	NC_006834.1	1479968	1480246	+	279	hypothetical protein		-1.0		COG1765	O	COG1765	Predicted redox protein, regulator of disulfide bond formation	4.0E-7	31951	GI:58581072|GeneID:3262174		YP_200088.1
XOO1450	207.57	345.20	292.15	273.37	305.61	411.46	383.23	211.09	201.06	175.78	174.97	182.45	176.36	170.81	NC_006834.1	1480248	1483232	+	2985	hypothetical protein		-1.0		COG3501	S	VgrG	Uncharacterized protein conserved in bacteria	9.0E-91	33304	GI:58581073|GeneID:3262175		YP_200089.1
XOO1451	30.94	24.77	36.63	36.10	43.98	35.84	32.78	20.94	22.72	18.19	25.50	20.84	17.29	14.35	NC_006834.1	1483229	1484176	+	948	hypothetical protein		-1.0						-1.0	-1	GI:58581074|GeneID:3262176		YP_200090.1
XOO1452	89.69	74.54	77.77	69.28	68.05	71.24	77.11	95.38	99.13	91.31	92.87	90.41	93.53	95.83	NC_006834.1	1486540	1488828	+	2289	hypothetical protein		-1.0						-1.0	-1	GI:58581075|GeneID:3262177		YP_200091.1
XOO1453	32.16	46.71	37.86	37.06	47.31	63.00	53.53	34.04	27.57	26.90	30.84	35.05	38.30	31.19	NC_006834.1	1488850	1490751	+	1902	VGR-related protein		-1.0		COG3501	S	VgrG	Uncharacterized protein conserved in bacteria	2.0E-31	33304	GI:58581076|GeneID:3262178		YP_200092.1
XOO1454	1.90	3.51	1.94	6.23	3.25	3.88	4.36	5.56	5.34	3.12	3.05	3.60	3.28	0.58	NC_006834.1	1492778	1493011	+	234	hypothetical protein		-1.0						-1.0	-1	GI:58581077|GeneID:3262179		YP_200093.1
XOO4758	0.00	0.00	0.00	0.00	0.83	0.59	0.00	0.00	0.00	0.00	0.67	0.61	0.36	0.00	NC_006834.1	1493008	1493160	+	153	hypothetical protein		-1.0						-1.0	-1	GI:121632067|GeneID:4699446		YP_001001429.1
XOO4759	0.00	0.00	0.99	0.64	0.00	0.00	0.00	0.00	0.00	0.00	0.00	0.00	0.00	0.00	NC_006834.1	1493646	1493798	+	153	hypothetical protein		-1.0						-1.0	-1	GI:121632068|GeneID:4699447		YP_001001430.1
XOO1455	79.11	72.85	86.44	101.20	102.24	75.08	75.38	80.64	91.08	80.78	93.79	97.12	87.61	79.59	NC_006834.1	1493779	1494585	+	807	hypothetical protein		-1.0						-1.0	-1	GI:122879104|GeneID:3262180		YP_200094.6
XOO1456	110.25	109.88	116.76	125.11	114.64	97.78	98.40	119.87	117.96	116.67	108.78	109.03	113.08	112.01	NC_006834.1	1494582	1496990	+	2409	hypothetical protein		-1.0						-1.0	-1	GI:58581079|GeneID:3262181		YP_200095.1
XOO1457	214.39	366.59	359.57	427.71	345.46	300.62	292.07	313.96	284.04	310.26	349.42	393.04	379.22	320.79	NC_006834.1	1497335	1497790	-	456	hypothetical protein		-1.0						-1.0	-1	GI:122879105|GeneID:3262182		YP_200096.6
XOO1458	20.28	26.36	21.86	17.90	15.79	17.64	16.37	19.72	23.82	21.49	17.06	23.75	24.11	18.48	NC_006834.1	1498037	1498927	-	891	pirin		-1.0		COG1741	R	COG1741	Pirin-related protein	2.0E-58	31927	GI:58581081|GeneID:3262183		YP_200097.1
XOO1459	12.45	13.57	16.92	13.75	15.80	10.56	12.46	12.53	17.49	13.72	18.43	13.64	12.82	13.53	NC_006834.1	1499689	1500402	-	714	endonuclease V		-1.0		COG1515	L	Nfi	Deoxyinosine 3'endonuclease (endonuclease V)	1.0E-65	31704	GI:122879106|GeneID:3262184		YP_200098.6
XOO1460	873.52	754.71	721.49	747.47	803.16	804.03	818.85	911.06	1022.44	994.44	1037.77	998.57	950.40	989.00	NC_006834.1	1500506	1501255	+	750	phosphoglyceromutase		-1.0		COG0588	G	GpmA	Phosphoglycerate mutase 1	1.0E-101	30933	GI:58581083|GeneID:3262185		YP_200099.1
XOO1461	39.85	46.57	49.44	48.61	48.92	58.97	46.92	30.92	30.12	26.07	24.46	26.56	21.80	22.68	NC_006834.1	1501517	1501858	+	342	hypothetical protein		-1.0						-1.0	-1	GI:58581084|GeneID:3262186		YP_200100.1
XOO1462	13.49	19.45	17.61	17.93	20.81	22.21	18.91	14.31	16.24	12.79	14.14	13.99	10.65	11.60	NC_006834.1	1502020	1504248	+	2229	metallopeptidase		-1.0		COG3590	O	PepO	Predicted metalloendopeptidase	0.0	33390	GI:58581085|GeneID:3262187		YP_200101.1
XOO1465	18.75	23.86	19.38	20.62	20.22	25.18	19.89	18.42	20.31	19.41	19.00	21.37	18.12	17.10	NC_006834.1	1506196	1507317	-	1122	chemotaxis-specific methylesterase		-1.0		COG2201	NT	CheB	Chemotaxis response regulator containing a CheY-like receiver domain and a methylesterase domain	7.0E-98	32383	GI:161899005|GeneID:3262190	3.1.1.61	YP_200104.2
XOO1466	9.12	12.30	5.47	7.28	17.45	19.53	15.33	8.84	10.74	9.18	11.46	10.18	11.72	8.22	NC_006834.1	1507332	1508159	-	828	response regulator for chemotaxis		-1.0		COG1352	NT	CheR	Methylase of chemotaxis methyl-accepting proteins	3.0E-60	31543	GI:58581089|GeneID:3262191		YP_200105.1
XOO1467	14.11	11.10	3.71	6.20	19.95	19.40	15.24	13.00	9.11	9.54	12.07	13.52	13.30	11.08	NC_006834.1	1508143	1509444	-	1302	response regulator		-1.0		COG2200	T	Rtn	FOG: EAL domain	3.0E-68	32382	GI:58581090|GeneID:3262192		YP_200106.1
XOO1468	18.37	14.00	6.15	7.91	28.25	25.18	22.90	12.30	15.73	13.31	14.83	15.24	18.80	14.77	NC_006834.1	1509453	1509968	-	516	chemotaxis protein		-1.0		COG0835	NT	CheW	Chemotaxis signal transduction protein	6.0E-30	31177	GI:58581091|GeneID:3262193		YP_200107.1
XOO1469	16.25	9.39	5.71	6.10	21.68	23.50	21.25	17.55	16.98	14.22	17.21	17.79	19.36	18.70	NC_006834.1	1509979	1512147	-	2169	chemotaxis protein		-1.0		COG0840	NT	Tar	Methyl-accepting chemotaxis protein	3.0E-41	31182	GI:58581092|GeneID:3262194		YP_200108.1
XOO1470	13.26	6.98	4.78	8.03	26.76	26.73	21.93	10.70	9.80	10.05	10.65	11.25	13.61	9.96	NC_006834.1	1512216	1514237	-	2022	chemotaxis histidine protein kinase		-1.0		COG0643	NT	CheA	Chemotaxis protein histidine kinase and related kinases	1.0E-159	30988	GI:58581093|GeneID:3262195		YP_200109.1
XOO1471	4.49	5.47	3.20	6.78	16.90	13.76	12.38	5.42	4.73	7.09	8.96	7.95	10.63	3.71	NC_006834.1	1514256	1514585	-	330	hypothetical protein		-1.0		COG1366	T	SpoIIAA	Anti-anti-sigma regulatory factor (antagonist of anti-sigma factor)	6.0E-7	31557	GI:58581094|GeneID:3262196		YP_200110.1
XOO1472	146.41	140.71	118.17	123.12	140.09	134.47	125.67	128.41	145.74	130.46	134.19	125.18	112.26	107.68	NC_006834.1	1515075	1518539	-	3465	transcription-repair coupling factor		-1.0		COG1197	LK	Mfd	Transcription-repair coupling factor (superfamily II helicase)	0.0	31390	GI:58581095|GeneID:3262197		YP_200111.1
XOO1473	115.66	214.11	228.84	172.43	130.24	99.21	114.18	119.54	161.51	126.51	145.78	115.20	127.89	145.35	NC_006834.1	1518943	1519485	-	543	hypothetical protein		-1.0		COG1670	J	RimL	Acetyltransferases, including N-acetylases of ribosomal proteins	2.0E-5	31856	GI:58581096|GeneID:3262198		YP_200112.1
XOO1474	67.19	74.94	72.65	67.85	65.87	73.99	72.60	73.95	64.91	67.11	67.26	74.12	73.38	67.73	NC_006834.1	1519897	1520985	-	1089	hypothetical protein		-1.0		COG2961	R	ComJ	Protein involved in catabolism of external DNA	2.0E-93	32781	GI:58581097|GeneID:3262199		YP_200113.1
XOO1475	0.00	0.00	0.00	0.00	0.00	0.00	0.00	0.00	0.00	0.00	0.00	0.00	0.00	0.00	NC_006834.1	1521151	1521627	-	477	transposase		-1.0		COG3293	L	COG3293	Transposase and inactivated derivatives	2.0E-6	33102	GI:58581098|GeneID:3262200		YP_200114.1
XOO1476	0.00	0.00	0.00	0.00	0.00	0.00	0.00	0.00	0.00	0.00	0.00	0.00	0.00	0.00	NC_006834.1	1521593	1521964	-	372	transposase		-1.0		COG3293	L	COG3293	Transposase and inactivated derivatives	2.0E-5	33102	GI:58581099|GeneID:3262201		YP_200115.1
XOO1477	2.35	6.08	6.92	7.03	5.59	4.97	6.69	4.30	2.75	3.35	4.32	3.63	3.87	3.84	NC_006834.1	1522250	1522816	+	567	two-component system sensor protein		-1.0		COG0642	T	BaeS	Signal transduction histidine kinase	2.0E-20	30987	GI:58581100|GeneID:3262202		YP_200116.1
XOO1478	13.87	23.72	21.81	30.56	28.36	24.51	18.99	21.18	17.09	15.08	19.92	25.71	18.88	7.99	NC_006834.1	1522972	1523601	+	630	transposase		-1.0		COG3415	L	COG3415	Transposase and inactivated derivatives	1.0E-9	33221	GI:58581101|GeneID:3262203		YP_200117.1
XOO1479	35.04	33.11	39.78	59.07	69.84	63.74	44.31	41.55	32.72	38.50	80.35	92.13	63.80	36.58	NC_006834.1	1523636	1524007	+	372	transposase		-1.0		COG3335	L	COG3335	Transposase and inactivated derivatives	8.0E-4	33144	GI:58581102|GeneID:3262204		YP_200118.1
XOO1480	17.31	26.46	28.79	29.06	45.83	27.04	14.00	16.21	12.48	13.30	16.81	16.36	15.71	13.89	NC_006834.1	1524029	1524841	-	813	cysteine protease		-1.0		COG4870	O	COG4870	Cysteine protease	7.0E-6	34479	GI:58581103|GeneID:3262205		YP_200119.1
XOO1481	0.00	2.58	2.37	1.87	1.55	2.22	1.53	1.99	0.55	0.77	1.25	1.63	0.86	0.95	NC_006834.1	1525256	1525828	+	573	hypothetical protein		-1.0		COG4452	V	CreD	Inner membrane protein involved in colicin E2 resistance	6.0E-7	34131	GI:58581104|GeneID:3262206		YP_200120.1
XOO1485	0.00	0.00	0.00	0.00	0.00	0.00	0.00	0.00	0.00	0.00	0.00	0.00	0.00	0.00	NC_006834.1	1527038	1527130	-	93	transposase		-1.0						-1.0	-1	GI:58581108|GeneID:3262210		YP_200124.1
XOO1486	25.18	39.41	35.06	35.22	35.35	28.87	26.26	26.03	25.84	18.68	21.76	22.79	21.38	23.44	NC_006834.1	1527183	1528082	-	900	transposase		-1.0		COG3415	L	COG3415	Transposase and inactivated derivatives	9.0E-8	33221	GI:58581109|GeneID:3262212		YP_200125.1
XOO1487	10.75	17.17	17.83	20.93	46.77	33.41	15.25	8.41	8.25	8.63	10.67	11.52	8.97	6.53	NC_006834.1	1528170	1528982	-	813	cysteine protease		-1.0		COG4870	O	COG4870	Cysteine protease	7.0E-5	34479	GI:122879107|GeneID:3262211		YP_200126.6
XOO1494	0.00	0.00	0.00	0.00	0.00	0.00	0.00	0.00	0.00	0.00	0.00	0.00	0.00	0.00	NC_006834.1	1532429	1532521	+	93	IS1479 transposase		-1.0						-1.0	-1	GI:58581117|GeneID:3262219		YP_200133.1
XOO1497	15.97	19.86	15.30	23.19	40.59	19.30	7.15	6.91	13.26	10.99	16.00	14.08	10.39	13.34	NC_006834.1	1533035	1533340	-	306	cysteine protease		-1.0						-1.0	-1	GI:58581120|GeneID:3262222		YP_200136.1
XOO1498	4.25	10.01	6.49	5.75	5.45	4.72	5.23	4.37	2.80	3.67	5.12	6.88	4.42	3.90	NC_006834.1	1533445	1534002	+	558	hypothetical protein		-1.0						-1.0	-1	GI:58581121|GeneID:3262224		YP_200137.1
XOO1500	9.65	6.92	7.52	13.41	15.05	10.09	8.94	7.48	8.97	6.16	12.51	12.56	10.50	7.30	NC_006834.1	1534095	1534355	+	261	nitrilase		-1.0		COG0388	R	COG0388	Predicted amidohydrolase	6.0E-5	30737	GI:58581123|GeneID:3262225		YP_200139.1
XOO4761	0.60	5.34	2.46	0.79	0.00	1.11	1.19	1.32	0.00	0.59	0.00	0.38	1.34	1.11	NC_006834.1	1534101	1534346	-	246	hypothetical protein		-1.0						-1.0	-1	GI:121632069|GeneID:4699448		YP_001001431.1
XOO1501	1.83	1.86	1.56	0.90	0.79	0.56	1.20	1.18	1.29	1.66	1.58	1.16	0.34	0.84	NC_006834.1	1534330	1535298	-	969	transposase		-1.0		COG2826	L	Tra8	Transposase and inactivated derivatives, IS30 family	8.0E-64	32654	GI:58581124|GeneID:3262227		YP_200140.1
XOO1502	6.12	16.96	14.77	21.43	22.00	17.52	17.28	7.17	6.88	7.25	8.71	10.45	9.14	5.81	NC_006834.1	1535367	1536092	+	726	nitrilase		-1.0		COG0388	R	COG0388	Predicted amidohydrolase	1.0E-15	30737	GI:58581125|GeneID:3262226		YP_200141.1
XOO4762	29.04	30.15	25.03	27.21	28.01	22.67	23.66	31.03	27.26	32.31	30.37	42.56	33.80	30.81	NC_006834.1	1536114	1536674	+	561	hypothetical protein		-1.0						-1.0	-1	GI:121632070|GeneID:4699449		YP_001001432.1
XOO1503	13.61	17.51	14.99	18.95	18.02	14.47	15.55	18.14	13.39	16.48	21.00	18.59	17.46	17.34	NC_006834.1	1536398	1537213	+	816	hypothetical protein		-1.0						-1.0	-1	GI:58581126|GeneID:3262228		YP_200142.1
XOO1504	264.59	230.76	219.38	213.36	222.60	259.59	264.11	262.57	246.19	255.15	248.70	268.98	254.68	238.91	NC_006834.1	1537282	1538685	+	1404	glutamyl-tRNA synthetase		-1.0		COG0008	J	GlnS	Glutamyl- and glutaminyl-tRNA synthetases	1.0E-127	30358	GI:58581127|GeneID:3262229	6.1.1.17	YP_200143.1
XOO1505	240.49	254.62	219.12	190.26	220.24	252.29	228.92	250.13	210.11	239.21	220.64	220.95	231.66	222.21	NC_006834.1	1538672	1539205	+	534	FUR family transcriptional regulator		-1.0		COG0735	P	Fur	Fe2+/Zn2+ uptake regulation proteins	3.0E-27	31078	GI:58581128|GeneID:3262230		YP_200144.1
XOO4763	0.00	0.81	0.00	0.95	1.24	0.45	1.43	1.60	0.77	1.43	0.50	1.38	0.81	0.00	NC_006834.1	1540847	1541050	+	204	hypothetical protein		-1.0						-1.0	-1	GI:121632071|GeneID:4699450		YP_001001433.1
XOO1508	41.50	56.48	54.21	56.97	59.44	46.39	46.30	42.98	48.28	45.09	56.79	56.78	51.94	39.09	NC_006834.1	1541140	1542267	-	1128	IS1478 transposase		-1.0						-1.0	-1	GI:58581131|GeneID:3262233		YP_200147.1
XOO1509	31.70	66.56	48.77	43.61	34.16	35.70	43.52	34.14	35.00	36.69	32.95	36.03	32.48	34.44	NC_006834.1	1542612	1543097	-	486	hypothetical protein		-1.0		COG2839	S	COG2839	Uncharacterized protein conserved in bacteria	3.0E-16	32667	GI:58581132|GeneID:3262234		YP_200148.1
XOO1510	576.03	617.31	507.47	1091.53	1521.99	1122.09	578.10	604.06	533.17	493.95	896.35	716.60	915.52	564.47	NC_006834.1	1543325	1543540	+	216	cold-shock protein		-1.0		COG1278	K	CspC	Cold shock proteins	1.0E-20	31469	GI:58581133|GeneID:3262235		YP_200149.1
XOO1511	329.99	1382.96	1970.72	1457.83	583.79	394.00	413.45	432.61	459.63	511.68	637.79	522.69	572.97	586.08	NC_006834.1	1543791	1544321	-	531	peptidoglycan-associated outer membrane lipoprotein		-1.0		COG3133	M	SlyB	Outer membrane lipoprotein	3.0E-8	32947	GI:58581134|GeneID:3262236		YP_200150.1
XOO1512	8.66	33.93	32.08	25.21	19.27	12.57	14.79	10.47	14.60	11.97	17.30	16.98	13.36	10.61	NC_006834.1	1544402	1544914	-	513	hypothetical protein		-1.0						-1.0	-1	GI:58581135|GeneID:3262237		YP_200151.1
XOO1513	83.24	82.80	62.14	72.07	84.19	111.94	94.09	79.68	77.18	65.60	77.95	82.71	81.92	77.45	NC_006834.1	1544903	1545733	+	831	molybdopterin biosynthesis protein		-1.0		COG1179	H	COG1179	Dinucleotide-utilizing enzymes involved in molybdopterin and thiamine biosynthesis family 1	1.0E-85	31372	GI:58581136|GeneID:3262239		YP_200152.1
XOO1514	24.88	27.37	26.74	28.99	25.25	31.46	22.79	26.27	20.93	20.74	24.71	31.46	26.91	21.97	NC_006834.1	1545795	1546562	-	768	hypothetical protein		-1.0		COG0084	L	TatD	Mg-dependent DNase	3.0E-74	30433	GI:58581137|GeneID:3262238		YP_200153.1
XOO1515	14.40	19.01	11.18	24.31	20.54	19.35	20.26	22.60	20.23	18.95	26.45	40.32	20.30	20.16	NC_006834.1	1546562	1546777	-	216	hypothetical protein		-1.0						-1.0	-1	GI:58581138|GeneID:3262240		YP_200154.1
XOO1516	732.92	4703.40	5265.90	3158.07	1349.79	1180.13	1385.73	988.14	984.72	1029.66	1195.98	1249.60	1435.92	1436.88	NC_006834.1	1546848	1547714	+	867	hypothetical protein		-1.0		COG3134	S	COG3134	Predicted outer membrane lipoprotein	4.0E-40	32948	GI:58581139|GeneID:3262241		YP_200155.1
XOO1517	69.65	130.00	120.55	97.06	77.27	76.86	80.75	66.27	72.72	68.85	63.50	65.85	61.43	64.22	NC_006834.1	1547860	1549035	+	1176	glutaryl-CoA dehydrogenase		-1.0		COG1960	I	CaiA	Acyl-CoA dehydrogenases	2.0E-68	32143	GI:58581140|GeneID:3262242		YP_200156.1
XOO1518	5.72	14.28	16.78	22.55	24.49	19.75	11.28	11.79	9.80	12.71	18.23	23.52	16.42	5.92	NC_006834.1	1549050	1549256	+	207	hypothetical protein		-1.0						-1.0	-1	GI:58581141|GeneID:3262243		YP_200157.1
XOO4764	1.75	1.38	3.05	1.96	0.64	1.84	1.72	1.64	1.31	0.98	1.55	0.47	1.02	0.92	NC_006834.1	1549735	1550328	+	594	hypothetical protein		-1.0						-1.0	-1	GI:121632072|GeneID:4699451		YP_001001434.1
XOO1521	41.38	55.78	52.24	54.94	45.67	50.18	43.53	41.58	33.69	34.34	46.47	44.59	32.89	34.99	NC_006834.1	1551278	1551907	+	630	glutathione S-transferase		-1.0		COG0625	O	Gst	Glutathione S-transferase	8.0E-30	30970	GI:122879108|GeneID:3262246		YP_200160.6
XOO1523	30.22	35.79	31.74	24.19	21.87	23.21	20.89	26.82	25.08	24.32	23.70	23.30	21.49	21.73	NC_006834.1	1552073	1554013	+	1941	asparagine synthase		-1.0		COG0367	E	AsnB	Asparagine synthase (glutamine-hydrolyzing)	2.0E-95	30716	GI:122879109|GeneID:3262248		YP_200162.6
XOO1524	153.19	132.26	137.38	144.52	124.22	73.33	57.82	169.72	238.43	218.57	249.23	212.42	172.82	188.06	NC_006834.1	1554230	1554784	+	555	hypothetical protein		-1.0		COG0431	R	COG0431	Predicted flavoprotein	8.0E-33	30780	GI:58581147|GeneID:3262249		YP_200163.1
XOO1525	217.23	204.02	185.87	196.29	186.10	194.25	164.20	191.86	181.17	176.70	164.09	157.48	159.76	153.60	NC_006834.1	1554853	1556436	+	1584	replicative DNA helicase		-1.0		COG0305	L	DnaB	Replicative DNA helicase	1.0E-163	30653	GI:58581148|GeneID:3262251		YP_200164.1
XOO1526	69.63	86.34	71.81	70.76	67.07	56.01	54.04	68.88	81.19	75.94	78.17	66.55	62.19	64.34	NC_006834.1	1556503	1557957	+	1455	photolyase		-1.0		COG0415	L	PhrB	Deoxyribodipyrimidine photolyase	1.0E-122	30764	GI:58581149|GeneID:3262250		YP_200165.1
XOO1527	1123.15	1557.52	2174.26	2091.81	1415.03	1025.81	777.60	1199.32	1539.86	1540.87	1563.00	1421.74	1353.63	1454.48	NC_006834.1	1558374	1559099	+	726	OmpA family protein		-1.0		COG2885	M	OmpA	Outer membrane protein and related peptidoglycan-associated (lipo)proteins	1.0E-39	32711	GI:58581150|GeneID:3262252		YP_200166.1
XOO1528	41.09	86.70	108.74	96.04	78.01	39.79	32.30	36.42	57.33	44.10	52.87	34.86	37.34	36.75	NC_006834.1	1559198	1559608	+	411	short chain dehydrogenase		-1.0		COG1028	IQR	FabG	Dehydrogenases with different specificities (related to short-chain alcohol dehydrogenases)	1.0E-10	31231	GI:58581151|GeneID:3262253		YP_200167.1
XOO1529	7.95	14.40	17.92	16.05	14.39	8.16	7.98	7.22	7.57	7.54	8.00	9.08	6.73	6.04	NC_006834.1	1559648	1560616	+	969	hypothetical protein		-1.0		COG2826	L	Tra8	Transposase and inactivated derivatives, IS30 family	5.0E-60	32654	GI:58581152|GeneID:3262254		YP_200168.1
XOO1530	9.67	7.94	3.62	2.57	3.04	2.14	1.57	11.96	13.15	12.86	13.10	13.89	13.58	14.90	NC_006834.1	1560860	1563280	-	2421	TonB-dependent receptor		-1.0		COG1629	P	CirA	Outer membrane receptor proteins, mostly Fe transport	1.0E-23	31816	GI:58581153|GeneID:3262255		YP_200169.1
XOO1532	2.90	4.03	2.96	5.72	12.43	18.70	5.01	4.79	1.53	2.15	3.50	8.72	10.21	1.33	NC_006834.1	1565447	1565650	-	204	outer membrane hemin receptor		-1.0						-1.0	-1	GI:58581155|GeneID:3262257		YP_200171.1
XOO1533	56.22	61.93	34.90	52.28	71.54	91.73	74.54	51.46	32.27	40.18	45.92	41.01	39.87	31.78	NC_006834.1	1565869	1566279	+	411	hypothetical protein		-1.0						-1.0	-1	GI:58581156|GeneID:3262258		YP_200172.1
XOO1534	1063.94	911.60	714.80	896.96	999.90	1034.80	896.09	832.61	890.54	787.55	1151.75	1242.42	911.98	798.04	NC_006834.1	1566363	1566761	+	399	hypothetical protein		-1.0						-1.0	-1	GI:58581157|GeneID:3262260		YP_200173.1
XOO1535	377.49	419.44	373.47	349.77	361.94	387.90	395.45	409.14	427.98	412.07	425.48	410.45	410.20	413.07	NC_006834.1	1566894	1567934	-	1041	alcohol dehydrogenase		-1.0		COG1064	R	AdhP	Zn-dependent alcohol dehydrogenases	4.0E-85	31264	GI:58581158|GeneID:3262259		YP_200174.1
XOO1536	35.24	37.48	27.98	32.48	36.72	38.20	38.54	38.03	32.05	34.47	34.92	45.52	36.05	28.04	NC_006834.1	1568007	1569452	-	1446	chloride channel		-1.0		COG0038	P	EriC	Chloride channel protein EriC	1.0E-48	30387	GI:58581159|GeneID:3262261		YP_200175.1
XOO4766	4.49	2.99	0.92	4.13	2.30	3.85	0.88	0.99	0.95	2.66	6.80	11.35	3.65	2.47	NC_006834.1	1570728	1570892	+	165	hypothetical protein		-1.0						-1.0	-1	GI:121632073|GeneID:4699452		YP_001001435.1
XOO1538	29.57	37.90	33.46	32.94	30.64	37.77	43.55	39.33	32.58	40.96	31.76	36.53	37.85	33.65	NC_006834.1	1571142	1571687	-	546	6-O-methylguanine DNA methyltransferase		-1.0		COG0350	L	Ada	Methylated DNA-protein cysteine methyltransferase	3.0E-42	30699	GI:58581161|GeneID:3262264		YP_200177.1
XOO1539	32.38	40.60	33.41	32.94	29.61	35.68	35.07	44.01	34.22	32.35	28.57	33.26	29.76	27.61	NC_006834.1	1571684	1573147	-	1464	DNA methylation and regulatory protein		-1.0		COG0122	L	AlkA	3-methyladenine DNA glycosylase/8-oxoguanine DNA glycosylase	7.0E-41	30471	GI:58581162|GeneID:3262265		YP_200178.1
XOO1540	3.97	5.66	6.22	2.89	4.73	4.70	3.91	3.74	3.29	3.22	5.37	5.02	4.04	2.61	NC_006834.1	1573159	1574202	+	1044	hypothetical protein		-1.0		COG3904	S	COG3904	Predicted periplasmic protein	8.0E-5	33691	GI:58581163|GeneID:3262267		YP_200179.1
XOO1541	3.41	2.36	3.04	2.51	4.37	3.13	2.52	3.74	2.24	3.36	2.93	1.61	2.84	1.56	NC_006834.1	1574171	1574518	+	348	hypothetical protein		-1.0						-1.0	-1	GI:58581164|GeneID:3262268		YP_200180.1
XOO1542	54.60	74.70	82.89	77.40	68.09	34.20	41.19	75.28	82.00	73.36	94.01	94.74	82.32	70.97	NC_006834.1	1574597	1574851	+	255	hypothetical protein		-1.0						-1.0	-1	GI:58581165|GeneID:3262270		YP_200181.1
XOO1543	114.56	124.85	110.55	105.96	112.50	89.48	108.18	140.75	119.52	113.04	194.66	139.23	150.06	201.82	NC_006834.1	1575254	1575787	+	534	hypothetical protein		-1.0						-1.0	-1	GI:58581166|GeneID:3262273		YP_200182.1
XOO1544	80.32	96.81	87.51	94.57	71.88	74.12	47.17	97.13	98.60	87.26	116.98	96.20	110.57	107.64	NC_006834.1	1575813	1576214	+	402	hypothetical protein		-1.0		COG3686	S	COG3686	Predicted membrane protein	1.0E-17	33483	GI:58581167|GeneID:3262271		YP_200183.1
XOO1545	39.62	41.90	29.82	32.01	32.34	34.02	31.22	36.82	37.89	37.89	30.64	36.61	35.86	25.76	NC_006834.1	1576560	1576802	-	243	hypothetical protein		-1.0		COG2501	S	COG2501	Uncharacterized conserved protein	2.0E-13	32575	GI:58581168|GeneID:3262145		YP_200184.1
XOO1546	2.69	4.98	4.35	2.95	1.92	2.48	2.65	1.23	1.89	1.77	1.24	2.98	2.08	3.30	NC_006834.1	1576831	1577490	-	660	hypothetical protein		-1.0						-1.0	-1	GI:122879110|GeneID:3262146		YP_200185.6
XOO1548	1.36	3.02	2.78	2.15	1.87	1.34	0.54	1.80	0.29	1.35	0.38	1.38	1.11	0.75	NC_006834.1	1577520	1578062	-	543	RNA polymerase ECF-type sigma factor		-1.0		COG1595	K	RpoE	DNA-directed RNA polymerase specialized sigma subunit, sigma24 homolog	7.0E-11	31783	GI:58581171|GeneID:3262148		YP_200187.1
XOO1550	573.59	689.17	693.25	656.44	673.72	774.10	833.13	565.18	513.12	532.76	459.39	485.20	497.54	532.16	NC_006834.1	1578167	1580071	+	1905	ATP-dependent RNA helicase		-1.0		COG0513	LKJ	SrmB	Superfamily II DNA and RNA helicases	1.0E-123	30859	GI:58581173|GeneID:3262141		YP_200189.1
XOO1551	16.79	25.84	21.01	26.71	51.19	51.31	39.78	17.54	12.62	13.61	16.21	20.19	15.51	14.19	NC_006834.1	1580209	1582731	+	2523	hypothetical protein		-1.0		COG2200	T	Rtn	FOG: EAL domain	8.0E-52	32382	GI:58581174|GeneID:3262588		YP_200190.1
XOO1552	144.84	131.28	95.43	84.32	105.17	144.37	156.57	133.66	125.83	125.33	100.32	94.93	111.21	116.50	NC_006834.1	1582881	1583603	+	723	pseudouridylate synthase		-1.0		COG1187	J	RsuA	16S rRNA uridine-516 pseudouridylate synthase and related pseudouridylate synthases	2.0E-50	31380	GI:58581175|GeneID:3262608		YP_200191.1
XOO1554	4.60	4.56	4.93	4.13	5.18	3.41	5.72	5.58	9.43	7.16	7.83	9.33	8.24	5.56	NC_006834.1	1585117	1585728	-	612	hypothetical protein		-1.0		COG1801	S	COG1801	Uncharacterized conserved protein	3.0E-19	31986	GI:58581177|GeneID:3263438		YP_200193.1
XOO4768	0.00	0.00	0.00	0.00	0.00	0.00	0.00	0.00	0.00	0.00	0.00	0.00	0.00	0.00	NC_006834.1	1585852	1585950	-	99	hypothetical protein		-1.0						-1.0	-1	GI:121632074|GeneID:4699453		YP_001001436.1
XOO1555	49.67	63.91	61.78	54.14	41.23	74.34	51.83	68.19	64.16	58.64	55.38	70.09	82.38	55.41	NC_006834.1	1586523	1587023	+	501	ribonuclease activity regulator protein RraA		-1.0		COG0684	H	MenG	Demethylmenaquinone methyltransferase	4.0E-39	31028	GI:122879111|GeneID:3263439		YP_200194.6
XOO1556	119.62	132.03	124.16	115.30	108.43	95.68	95.78	131.87	134.71	127.46	134.02	135.05	120.65	116.26	NC_006834.1	1586953	1588641	+	1689	beta-lactamase		-1.0		COG1680	V	AmpC	Beta-lactamase class C and other penicillin binding proteins	3.0E-41	31866	GI:58581179|GeneID:3263440		YP_200195.1
XOO1557	94.77	99.49	74.66	72.65	71.18	85.46	65.22	94.71	80.24	83.01	84.28	88.98	83.90	78.46	NC_006834.1	1588788	1590053	+	1266	cation:proton antiporter		-1.0		COG0475	P	KefB	Kef-type K+ transport systems, membrane components	8.0E-40	30823	GI:58581180|GeneID:3263435		YP_200196.1
XOO1558	31.51	43.05	33.76	34.53	33.97	39.18	34.82	35.97	34.50	33.66	38.53	41.96	34.98	30.77	NC_006834.1	1590112	1591305	-	1194	two-component system sensor protein		-1.0		COG0642	T	BaeS	Signal transduction histidine kinase	2.0E-37	30987	GI:58581181|GeneID:3263436		YP_200197.1
XOO1559	24.50	32.93	22.84	27.16	27.69	24.29	30.31	21.75	26.01	23.86	25.57	28.85	23.84	22.10	NC_006834.1	1591302	1593635	-	2334	two-component system regulatory protein		-1.0		COG0745	TK	OmpR	Response regulators consisting of a CheY-like receiver domain and a winged-helix DNA-binding domain	1.0E-49	31088	GI:58581182|GeneID:3263433		YP_200198.1
XOO1560	0.00	0.00	0.00	0.00	0.00	0.00	0.00	0.00	0.00	0.00	0.00	0.00	0.00	0.00	NC_006834.1	1591995	1593566	+	1572	outer membrane channel protein		-1.0		COG1538	MU	TolC	Outer membrane protein	3.0E-41	31727	GI:58581183|GeneID:3263434		YP_200199.1
XOO1561	1.77	1.18	1.80	1.39	1.51	1.63	0.87	1.17	2.42	1.40	2.32	1.68	2.03	1.63	NC_006834.1	1593586	1594422	+	837	hypothetical protein		-1.0		COG3713	M	OmpV	Outer membrane protein V	8.0E-18	33508	GI:58581184|GeneID:3263432		YP_200200.1
XOO1562	3.22	1.79	2.46	3.08	1.95	2.30	3.44	3.24	2.54	3.31	2.31	2.71	3.58	2.59	NC_006834.1	1594448	1595551	+	1104	RND efflux membrane fusion protein		-1.0		COG0845	M	AcrA	Membrane-fusion protein	1.0E-11	31186	GI:58581185|GeneID:3263431		YP_200201.1
XOO1563	3.53	6.01	5.58	5.72	5.96	6.41	6.72	4.20	4.08	4.01	4.80	5.45	4.55	3.91	NC_006834.1	1595548	1598607	+	3060	acriflavin resistance protein		-1.0		COG0841	V	AcrB	Cation/multidrug efflux pump	0.0	31183	GI:58581186|GeneID:3263430		YP_200202.1
XOO1564	31.83	36.95	32.44	31.42	27.88	26.29	22.71	25.88	33.01	27.45	25.89	27.09	27.36	23.72	NC_006834.1	1598673	1599263	+	591	hypothetical protein		-1.0						-1.0	-1	GI:58581187|GeneID:3263429		YP_200203.1
XOO1565	22.87	25.44	28.17	26.47	28.28	18.98	19.90	25.56	31.33	26.15	31.55	23.45	21.59	25.46	NC_006834.1	1599395	1601227	+	1833	ABC transporter ATP-binding protein		-1.0		COG1132	V	MdlB	ABC-type multidrug transport system, ATPase and permease components	1.0E-111	31327	GI:58581188|GeneID:3263428		YP_200204.1
XOO1566	1228.46	1281.92	1044.35	1107.59	1329.51	1070.67	1303.55	1113.81	1084.53	1080.89	1163.85	1061.41	952.68	995.78	NC_006834.1	1601303	1601881	-	579	transposase		-1.0		COG3293	L	COG3293	Transposase and inactivated derivatives	2.0E-5	33102	GI:122879112|GeneID:3263426		YP_200205.6
XOO1568	26.97	37.97	35.05	25.48	34.19	42.36	65.77	32.60	33.38	30.13	35.38	36.18	37.60	40.12	NC_006834.1	1601913	1602950	-	1038	transposase		-1.0		COG3415	L	COG3415	Transposase and inactivated derivatives	6.0E-8	33221	GI:58581191|GeneID:3263421		YP_200207.1
XOO1569	10.29	6.08	2.80	11.25	14.67	15.56	17.56	9.79	8.67	8.12	16.06	7.80	8.12	4.41	NC_006834.1	1602994	1603209	-	216	transposase		-1.0		COG3293	L	COG3293	Transposase and inactivated derivatives	2.0E-4	33102	GI:58581192|GeneID:3263419		YP_200208.1
XOO1572	6.59	7.71	5.25	3.54	6.05	5.59	6.26	6.98	9.34	6.98	3.96	3.03	4.43	6.72	NC_006834.1	1604285	1605520	+	1236	transposase		-1.0		COG3464	L	COG3464	Transposase and inactivated derivatives	2.0E-28	33267	GI:58581195|GeneID:3263413		YP_200211.1
XOO4769	38.25	44.72	47.49	97.00	111.86	77.41	27.39	30.17	39.93	38.08	87.88	70.34	76.42	39.61	NC_006834.1	1605358	1605783	-	426	ISXo8 transposase		-1.0		COG5659	L	COG5659	FOG: Transposase	2.0E-9	35218	GI:121632075|GeneID:4699454		YP_001001437.1
XOO1573	17.79	16.64	17.89	13.50	11.91	16.85	11.44	17.15	15.17	15.17	18.00	12.39	13.08	12.12	NC_006834.1	1605788	1607011	-	1224	ISxac1 transposase		-1.0						-1.0	-1	GI:58581196|GeneID:3263414		YP_200212.1
XOO1574	59.59	59.77	49.75	100.58	105.86	79.01	60.36	43.01	39.46	44.24	84.03	66.01	55.23	49.53	NC_006834.1	1607027	1607287	-	261	ISXo8 transposase		-1.0						-1.0	-1	GI:58581197|GeneID:3263415		YP_200213.1
XOO1577	202.87	139.93	139.18	150.03	171.58	133.53	118.14	168.48	198.23	174.27	212.31	187.70	178.88	178.83	NC_006834.1	1608522	1613012	+	4491	RhsD protein		-1.0		COG3209	M	RhsA	Rhs family protein	1.0E-24	33022	GI:58581200|GeneID:3263409		YP_200216.1
XOO1578	3.97	2.37	2.03	2.61	3.40	2.16	2.86	2.69	4.03	3.17	1.47	1.74	1.41	3.23	NC_006834.1	1613552	1614520	+	969	transposase		-1.0		COG3039	L	COG3039	Transposase and inactivated derivatives, IS5 family	1.0E-22	32853	GI:58581201|GeneID:3263408		YP_200217.1
XOO1579	0.00	0.00	0.00	0.00	0.00	0.00	0.00	0.00	0.00	0.00	0.00	0.00	0.00	0.00	NC_006834.1	1614733	1614831	-	99	ISXo8 transposase		-1.0						-1.0	-1	GI:58581202|GeneID:3263406		YP_200218.1
XOO4770	70.53	94.32	73.24	97.80	122.59	106.26	86.83	61.01	47.37	50.02	71.65	78.03	59.38	50.22	NC_006834.1	1614785	1615120	+	336	ISXo8 transposase		-1.0						-1.0	-1	GI:121632076|GeneID:4699455		YP_001001438.1
XOO1580	13.84	19.37	18.71	20.88	20.58	16.62	14.98	16.71	14.48	13.56	16.90	18.55	14.27	13.62	NC_006834.1	1615622	1617130	-	1509	RhsD protein		-1.0		COG3209	M	RhsA	Rhs family protein	8.0E-12	33022	GI:58581203|GeneID:3263405		YP_200219.1
XOO1581	12.84	22.54	15.11	9.73	7.59	10.69	16.41	20.82	8.54	18.40	10.95	9.28	11.20	8.71	NC_006834.1	1617736	1618704	+	969	transposase		-1.0		COG2826	L	Tra8	Transposase and inactivated derivatives, IS30 family	1.0E-63	32654	GI:58581204|GeneID:3263404		YP_200220.1
XOO1582	46.05	48.68	37.66	25.94	34.73	32.71	33.01	42.47	53.03	39.63	35.33	29.93	37.17	44.97	NC_006834.1	1619550	1620932	-	1383	ISXo8 transposase		-1.0		COG5659	L	COG5659	FOG: Transposase	7.0E-62	35218	GI:58581205|GeneID:3263403		YP_200221.1
XOO1583	67.37	78.74	51.32	41.03	48.07	52.81	53.18	71.33	78.41	60.72	58.46	75.50	55.62	49.16	NC_006834.1	1620940	1621548	-	609	dephospho-CoA kinase		-1.0		COG0237	H	CoaE	Dephospho-CoA kinase	8.0E-47	30586	GI:58581206|GeneID:3263400	2.7.1.24	YP_200222.1
XOO1584	272.76	260.76	189.95	159.00	192.01	236.99	215.44	277.55	251.23	247.99	249.71	281.24	275.89	232.94	NC_006834.1	1621562	1622425	-	864	type IV pre-pilin leader peptidase		-1.0		COG1989	NOU	PulO	Type II secretory pathway, prepilin signal peptidase PulO and related peptidases	1.0E-37	32172	GI:58581207|GeneID:3263399		YP_200223.1
XOO1585	579.46	448.38	316.11	359.15	471.53	385.45	349.33	538.11	570.11	556.75	679.13	591.96	609.08	562.47	NC_006834.1	1622432	1623637	-	1206	fimbrial assembly protein		-1.0		COG1459	NU	PulF	Type II secretory pathway, component PulF	1.0E-111	31648	GI:122879113|GeneID:3263397		YP_200224.6
XOO1586	7298.23	6783.50	4404.97	4725.29	5893.79	6532.50	5873.84	6416.08	7413.44	6474.65	7778.19	7257.50	7153.43	7046.98	NC_006834.1	1623965	1624471	+	507	pilin		-1.0		COG4969	NU	PilA	Tfp pilus assembly protein, major pilin PilA	8.0E-15	34576	GI:58581209|GeneID:3263396		YP_200225.1
XOO1587	119.46	150.25	96.38	91.60	115.66	141.50	128.91	104.14	112.78	109.15	100.29	96.69	97.40	91.62	NC_006834.1	1624537	1626195	+	1659	integral membrane protein		-1.0		COG2194	R	COG2194	Predicted membrane-associated, metal-dependent hydrolase	2.0E-56	32377	GI:58581210|GeneID:3263395		YP_200226.1
XOO1588	117.37	164.10	124.29	128.04	129.72	118.51	114.35	106.97	115.89	108.44	117.91	118.11	99.71	90.36	NC_006834.1	1626805	1628331	+	1527	integral membrane protein		-1.0		COG0421	E	SpeE	Spermidine synthase	5.0E-24	30770	GI:58581211|GeneID:3263393		YP_200227.1
XOO1589	755.35	874.14	804.31	853.71	836.82	741.99	717.22	734.46	777.28	765.93	813.73	745.92	792.28	811.28	NC_006834.1	1628312	1630099	+	1788	pilus biogenesis protein		-1.0		COG2804	NU	PulE	Type II secretory pathway, ATPase PulE/Tfp pilus assembly pathway, ATPase PilB	1.0E-164	32635	GI:58581212|GeneID:3263384		YP_200228.1
XOO1590	69.70	97.24	78.75	110.95	118.29	96.19	71.51	68.90	54.46	74.51	124.81	110.53	108.54	78.44	NC_006834.1	1630108	1630362	-	255	cell filamentation protein Fic		-1.0		COG2184	D	Fic	Protein involved in cell division	1.0E-8	32367	GI:58581213|GeneID:3263385		YP_200229.1
XOO1591	149.04	148.60	136.63	140.01	138.69	147.21	122.47	158.21	153.58	158.74	148.24	173.67	152.80	124.36	NC_006834.1	1630958	1632409	-	1452	two-component system regulatory protein		-1.0		COG2204	T	AtoC	Response regulator containing CheY-like receiver, AAA-type ATPase, and DNA-binding domains	1.0E-139	32386	GI:58581214|GeneID:3263386		YP_200230.1
XOO1592	20.37	25.64	18.05	23.67	19.08	17.11	17.53	24.39	26.01	20.74	21.17	24.08	21.97	20.99	NC_006834.1	1632680	1634293	-	1614	two-component system sensor protein		-1.0		COG0642	T	BaeS	Signal transduction histidine kinase	4.0E-29	30987	GI:122879114|GeneID:3263388		YP_200231.6
XOO1593	3380.44	2745.13	3118.48	3209.01	3497.44	3720.94	4171.90	3431.19	3286.52	3555.07	3058.77	3060.56	3215.58	3127.54	NC_006834.1	1634527	1635696	+	1170	succinyl-CoA synthetase subunit beta		-1.0		COG0045	C	SucC	Succinyl-CoA synthetase, beta subunit	1.0E-142	30394	GI:58581216|GeneID:3263389	6.2.1.5	YP_200232.1
XOO1594	2679.70	2251.53	2500.85	2463.03	2761.40	3178.80	3634.89	2806.00	2808.01	3111.47	2479.06	2624.68	2775.95	2830.57	NC_006834.1	1635721	1636596	+	876	succinyl-CoA synthetase subunit alpha		-1.0		COG0074	C	SucD	Succinyl-CoA synthetase, alpha subunit	1.0E-118	30423	GI:58581217|GeneID:3263387	6.2.1.5	YP_200233.1
XOO1595	104.19	173.52	161.27	151.55	134.22	139.58	133.48	114.54	105.54	103.96	98.50	104.25	103.41	102.28	NC_006834.1	1637641	1639299	+	1659	NAD synthetase		-1.0		COG0171	H	NadE	NAD synthase	2.0E-69	30520	GI:58581218|GeneID:3263390	6.3.1.5	YP_200234.1
XOO1596	517.42	669.32	617.96	519.42	414.12	417.96	376.93	465.19	502.47	441.95	498.59	508.43	478.37	486.30	NC_006834.1	1639457	1640338	-	882	competence lipoprotein		-1.0		COG4105	R	ComL	DNA uptake lipoprotein	6.0E-64	33862	GI:58581219|GeneID:3263391		YP_200235.1
XOO1597	162.96	184.74	160.72	138.22	119.69	135.73	134.44	174.96	166.11	173.41	134.19	156.44	155.62	155.65	NC_006834.1	1640447	1641454	+	1008	ribosomal large subunit pseudouridine synthase D		-1.0		COG0564	J	RluA	Pseudouridylate synthases, 23S RNA-specific	2.0E-79	30910	GI:58581220|GeneID:3263392		YP_200236.1
XOO1598	83.51	115.78	99.72	73.37	57.79	78.12	76.10	100.60	79.28	85.48	65.35	77.98	79.94	78.91	NC_006834.1	1641462	1642268	+	807	hypothetical protein		-1.0		COG1496	S	COG1496	Uncharacterized conserved protein	8.0E-68	31685	GI:58581221|GeneID:3263383		YP_200237.1
XOO1599	43.53	68.99	46.16	39.70	33.50	47.48	31.94	48.45	37.24	39.49	39.23	40.82	39.68	28.72	NC_006834.1	1642289	1642795	+	507	hypothetical protein		-1.0						-1.0	-1	GI:122879115|GeneID:3262579		YP_200238.6
XOO1600	38.49	50.00	36.85	34.96	27.28	35.77	28.33	36.72	37.68	46.80	44.98	44.49	29.78	24.64	NC_006834.1	1642770	1643150	+	381	hypothetical protein		-1.0		COG3011	S	COG3011	Uncharacterized protein conserved in bacteria	4.0E-23	32828	GI:58581223|GeneID:3262581		YP_200239.1
XOO4771	0.00	0.00	0.00	0.00	1.24	0.00	0.00	0.00	0.00	0.00	2.00	0.92	0.54	0.00	NC_006834.1	1643074	1643175	+	102	hypothetical protein		-1.0		COG3011	S	COG3011	Uncharacterized protein conserved in bacteria	0.0020	32828	GI:121632077|GeneID:4699456		YP_001001439.1
XOO1601	240.91	126.76	154.18	189.62	188.71	114.15	86.48	243.91	323.17	297.97	336.23	279.89	242.16	249.57	NC_006834.1	1643400	1644767	-	1368	trehalose-6-phosphate synthase		-1.0		COG0380	G	OtsA	Trehalose-6-phosphate synthase	1.0E-130	30729	GI:58581224|GeneID:3262583		YP_200240.1
XOO1602	236.16	131.79	163.12	174.89	171.03	114.95	97.96	248.33	311.26	286.40	278.35	239.00	228.82	244.92	NC_006834.1	1644764	1646617	-	1854	hypothetical protein		-1.0		COG3387	G	SGA1	Glucoamylase and related glycosyl hydrolases	3.0E-70	33194	GI:58581225|GeneID:3262584		YP_200241.1
XOO1603	135.54	96.38	119.60	126.96	118.45	87.99	84.67	112.29	141.98	124.18	124.14	110.90	92.42	97.83	NC_006834.1	1646587	1647351	-	765	trehalose-6-phosphate phosphatase		-1.0		COG1877	G	OtsB	Trehalose-6-phosphatase	6.0E-41	32061	GI:58581226|GeneID:3262482		YP_200242.1
XOO1604	2657.52	1014.29	1318.51	1120.79	1147.76	1092.27	1551.86	2289.51	2473.41	2534.97	2149.34	2366.21	2154.13	2669.19	NC_006834.1	1648663	1651197	-	2535	ferric enterobactin receptor		-1.0		COG4771	P	FepA	Outer membrane receptor for ferrienterochelin and colicins	3.0E-36	34384	GI:58581227|GeneID:3262483		YP_200243.1
XOO1605	410.70	410.53	438.08	542.29	513.18	497.06	441.22	382.38	400.47	387.81	465.03	470.68	442.73	424.72	NC_006834.1	1651280	1651807	+	528	hypothetical protein		-1.0						-1.0	-1	GI:58581228|GeneID:3262484		YP_200244.1
XOO1606	117.62	165.00	145.66	188.76	199.55	178.63	140.03	124.23	107.91	102.71	139.94	143.31	124.16	92.35	NC_006834.1	1651903	1653150	-	1248	hypothetical protein		-1.0						-1.0	-1	GI:58581229|GeneID:3262488		YP_200245.1
XOO1607	110.21	126.39	106.50	110.15	100.55	105.76	100.35	115.67	101.11	110.48	105.57	123.98	99.46	91.40	NC_006834.1	1653426	1655027	+	1602	hypothetical protein		-1.0		COG2252	R	COG2252	Permeases	1.0E-6	32433	GI:122879116|GeneID:3262486		YP_200246.6
XOO1608	2.02	2.23	3.08	11.91	13.79	9.27	0.00	1.11	1.06	1.99	24.29	14.65	8.95	0.00	NC_006834.1	1655179	1655325	+	147	transposase		-1.0						-1.0	-1	GI:58581231|GeneID:3262489		YP_200247.1
XOO1609	74.35	79.70	72.80	72.05	60.21	64.95	68.03	74.32	68.70	69.09	72.04	78.74	68.65	69.17	NC_006834.1	1655332	1656594	-	1263	hypothetical protein		-1.0						-1.0	-1	GI:58581232|GeneID:3262490		YP_200248.1
XOO1611	39.77	43.01	34.95	41.93	37.89	36.65	34.15	43.69	43.14	40.02	47.09	46.82	39.51	32.94	NC_006834.1	1656617	1657372	-	756	arginyl-tRNA-protein transferase		-1.0		COG2935	O	COG2935	Putative arginyl-tRNA:protein arginylyltransferase	3.0E-80	32758	GI:161899004|GeneID:3262493	2.3.2.8	YP_200250.2
XOO1610	157.03	241.80	255.27	236.21	164.62	151.09	129.33	179.74	186.08	167.75	168.61	181.33	164.05	154.55	NC_006834.1	1657592	1658173	+	582	hypothetical protein		-1.0						-1.0	-1	GI:122879117|GeneID:3262492		YP_200249.6
XOO1612	273.69	325.72	329.92	442.31	455.57	312.72	242.83	295.58	354.81	294.42	382.22	346.81	341.49	312.19	NC_006834.1	1658307	1658792	-	486	hypothetical protein		-1.0						-1.0	-1	GI:58581235|GeneID:3262494		YP_200251.1
XOO1613	8.36	16.00	13.94	11.34	11.86	10.13	8.79	11.05	11.00	14.43	15.43	17.41	12.30	10.12	NC_006834.1	1659017	1659796	-	780	RNA polymerase sigma factor		-1.0		COG1595	K	RpoE	DNA-directed RNA polymerase specialized sigma subunit, sigma24 homolog	7.0E-12	31783	GI:58581236|GeneID:3262495		YP_200252.1
XOO1614	69.56	77.42	67.57	57.48	69.55	85.16	83.82	62.62	70.12	60.56	74.77	91.40	83.48	68.16	NC_006834.1	1659872	1660414	-	543	pathogenicity-like protein		-1.0						-1.0	-1	GI:58581237|GeneID:3262496		YP_200253.1
XOO1615	105.53	91.87	78.88	91.26	93.63	82.26	65.54	91.81	88.22	77.64	92.36	102.77	83.39	69.76	NC_006834.1	1660603	1661628	-	1026	acyl-CoA thiolesterase		-1.0		COG1946	I	TesB	Acyl-CoA thioesterase	1.0E-99	32129	GI:58581238|GeneID:3262497		YP_200254.1
XOO1616	87.60	106.07	80.68	65.45	61.48	87.07	80.41	92.00	82.58	87.96	75.02	86.23	83.03	87.89	NC_006834.1	1661579	1662349	-	771	hypothetical protein		-1.0		COG1024	I	CaiD	Enoyl-CoA hydratase/carnithine racemase	2.0E-27	31227	GI:58581239|GeneID:3262498		YP_200255.1
XOO1617	278.09	307.94	241.90	312.58	260.28	269.01	186.66	344.62	297.67	309.60	376.66	372.74	369.64	303.76	NC_006834.1	1662373	1662837	+	465	hypothetical protein		-1.0		COG2847	S	COG2847	Uncharacterized protein conserved in bacteria	2.0E-25	32675	GI:58581240|GeneID:3262500		YP_200256.1
XOO1618	330.25	331.67	290.41	337.29	349.54	312.01	335.33	323.77	319.04	304.22	345.57	320.45	348.07	325.58	NC_006834.1	1662951	1663355	-	405	hypothetical protein		-1.0		COG0824	R	FcbC	Predicted thioesterase	2.0E-24	31166	GI:58581241|GeneID:3262503		YP_200257.1
XOO1620	3906.05	3688.86	3995.60	4525.96	4896.86	5372.79	4421.24	3151.39	3653.80	3221.79	3690.10	3565.00	3757.43	3387.92	NC_006834.1	1666618	1666938	+	321	50S ribosomal protein L21		-1.0		COG0261	J	RplU	Ribosomal protein L21	3.0E-30	30610	GI:58581243|GeneID:3262504		YP_200259.1
XOO1621	5665.47	5490.68	5744.82	6794.95	7049.07	7636.09	6118.93	5208.52	5501.20	4844.96	6141.61	5734.95	6263.81	5728.24	NC_006834.1	1666951	1667211	+	261	50S ribosomal protein L27		-1.0		COG0211	J	RpmA	Ribosomal protein L27	7.0E-30	30560	GI:58581244|GeneID:3262505		YP_200260.1
XOO1622	371.92	461.91	455.96	428.60	414.75	484.24	506.48	327.39	328.11	340.06	303.99	318.71	300.33	306.40	NC_006834.1	1667444	1668496	+	1053	GTPase ObgE		-1.0		COG0536	R	Obg	Predicted GTPase	1.0E-137	30882	GI:58581245|GeneID:3262506		YP_200261.1
XOO1623	2373.22	2891.33	2582.34	3022.98	4053.63	3698.01	3376.20	2187.25	2574.24	2183.13	2486.36	2696.11	2122.54	2262.90	NC_006834.1	1668588	1668857	-	270	30S ribosomal protein S20		-1.0		COG0268	J	RpsT	Ribosomal protein S20	6.0E-12	30617	GI:58581246|GeneID:3262507		YP_200262.1
XOO1624	73.42	100.35	84.72	73.64	75.42	80.47	77.08	78.43	67.62	73.53	68.01	74.22	72.10	64.93	NC_006834.1	1668959	1670578	+	1620	virulence factor		-1.0		COG0728	R	MviN	Uncharacterized membrane protein, putative virulence factor	1.0E-109	31072	GI:58581247|GeneID:3262519		YP_200263.1
XOO1625	151.83	231.43	178.61	171.87	167.50	251.59	192.55	152.36	108.99	115.63	118.46	127.90	131.23	107.09	NC_006834.1	1670597	1671793	+	1197	bifunctional riboflavin kinase/FMN adenylyltransferase		-1.0		COG0196	H	RibF	FAD synthase	4.0E-89	30545	GI:58581248|GeneID:3262508	2.7.1.26|2.7.7.2	YP_200264.1
XOO1626	453.99	531.19	463.39	429.55	447.11	491.08	493.93	502.25	466.66	479.91	432.53	443.56	432.86	444.99	NC_006834.1	1671800	1674631	+	2832	isoleucyl-tRNA synthetase		-1.0		COG0060	J	IleS	Isoleucyl-tRNA synthetase	0.0	30409	GI:58581249|GeneID:3262521	6.1.1.5	YP_200265.1
XOO1627	130.47	170.82	146.85	135.43	121.84	134.58	125.20	139.63	108.05	120.27	122.54	119.58	121.53	115.70	NC_006834.1	1674826	1675446	+	621	lipoprotein signal peptidase		-1.0		COG0597	MU	LspA	Lipoprotein signal peptidase	8.0E-39	30942	GI:58581250|GeneID:3262522	3.4.23.36	YP_200266.1
XOO1628	304.03	365.37	324.35	311.61	284.25	350.29	292.06	326.40	279.28	292.46	286.83	304.65	300.62	262.71	NC_006834.1	1675535	1676485	+	951	4-hydroxy-3-methylbut-2-enyl diphosphate reductase		-1.0		COG0761	IM	LytB	Penicillin tolerance protein	1.0E-127	31104	GI:161899003|GeneID:3262536	1.17.1.2	YP_200267.2
XOO4675	0.00	0.00	0.00	0.00	0.00	0.00	0.00	0.00	0.00	0.00	0.00	0.00	0.00	0.00	NC_006834.1	1676562	1676637	+	76	tRNA-Thr		-1.0						-1.0	-1	GeneID:3262523
XOO1629	555.29	874.21	992.67	997.60	1094.98	1077.51	1178.22	568.37	502.66	545.90	532.38	499.71	503.01	524.24	NC_006834.1	1676999	1677934	+	936	cytochrome O ubiquinol oxidase subunit II		-1.0		COG1622	C	CyoA	Heme/copper-type cytochrome/quinol oxidases, subunit 2	5.0E-69	31809	GI:122879118|GeneID:3262537		YP_200268.6
XOO1630	711.23	874.74	1092.86	1101.88	1187.06	1239.06	1278.54	759.29	690.88	730.20	715.22	702.62	697.34	675.54	NC_006834.1	1677913	1679934	+	2022	cytochrome O ubiquinol oxidase subunit I		-1.0		COG0843	C	CyoB	Heme/copper-type cytochrome/quinol oxidases, subunit 1	0.0	31185	GI:58581253|GeneID:3262538		YP_200269.1
XOO1631	426.34	505.60	655.45	743.40	808.06	851.18	799.43	449.26	417.12	417.22	459.12	493.20	476.14	405.86	NC_006834.1	1679931	1680563	+	633	cytochrome O ubiquinol oxidase subunit III		-1.0		COG1845	C	CyoC	Heme/copper-type cytochrome/quinol oxidase, subunit 3	1.0E-46	32030	GI:58581254|GeneID:3262540		YP_200270.1
XOO1632	351.79	483.84	603.93	653.66	678.94	701.34	589.14	382.03	278.66	330.15	327.58	343.07	348.27	286.33	NC_006834.1	1680563	1680898	+	336	cytochrome O ubiquinol oxidase subunit IV		-1.0		COG3125	C	CyoD	Heme/copper-type cytochrome/quinol oxidase, subunit 4	2.0E-21	32939	GI:58581255|GeneID:3262539		YP_200271.1
XOO1633	412.61	379.48	376.83	327.23	285.04	245.89	235.82	394.84	425.14	383.81	354.99	332.42	393.25	373.21	NC_006834.1	1681248	1682945	+	1698	hypothetical protein		-1.0		COG3975	R	COG3975	Predicted protease with the C-terminal PDZ domain	2.0E-81	33755	GI:122879119|GeneID:3262541		YP_200272.6
XOO1634	336.81	447.44	359.47	362.10	296.38	242.49	194.05	311.62	329.62	305.25	341.87	329.65	323.16	308.70	NC_006834.1	1683146	1685416	+	2271	hypothetical protein		-1.0		COG3501	S	VgrG	Uncharacterized protein conserved in bacteria	1.0E-137	33304	GI:58581257|GeneID:3262543		YP_200273.1
XOO1635	134.75	172.97	133.14	112.13	94.32	87.27	72.50	141.00	130.61	139.51	139.54	154.36	141.97	131.21	NC_006834.1	1685410	1687059	+	1650	hypothetical protein		-1.0						-1.0	-1	GI:58581258|GeneID:3262542		YP_200274.1
XOO1636	97.50	110.74	89.20	68.65	57.80	55.47	46.65	96.24	90.61	85.61	84.74	82.53	82.84	79.31	NC_006834.1	1687203	1691342	+	4140	hypothetical protein		-1.0		COG3209	M	RhsA	Rhs family protein	5.0E-28	33022	GI:58581259|GeneID:3262544		YP_200275.1
XOO1637	28.54	42.87	34.91	24.92	35.65	48.22	62.82	29.00	29.62	29.99	33.51	38.34	36.80	33.95	NC_006834.1	1691386	1692423	+	1038	transposase		-1.0		COG3415	L	COG3415	Transposase and inactivated derivatives	6.0E-8	33221	GI:58581260|GeneID:3262545		YP_200276.1
XOO1638	11.05	15.66	15.39	11.62	8.27	8.60	7.86	7.81	9.00	7.93	7.36	8.18	9.39	6.06	NC_006834.1	1693525	1696419	+	2895	hypothetical protein		-1.0		COG3209	M	RhsA	Rhs family protein	5.0E-25	33022	GI:58581261|GeneID:3262547		YP_200277.1
XOO4774	0.00	0.00	0.00	5.28	5.90	1.41	0.00	0.00	0.00	0.00	5.54	5.81	12.32	0.00	NC_006834.1	1697689	1697817	+	129	hypothetical protein		-1.0						-1.0	-1	GI:121632078|GeneID:4699457		YP_001001440.1
XOO1639	7.98	12.46	13.51	20.38	20.79	22.70	10.63	5.90	8.46	7.88	14.80	17.13	18.43	7.56	NC_006834.1	1697836	1700841	+	3006	hypothetical protein		-1.0		COG3209	M	RhsA	Rhs family protein	6.0E-28	33022	GI:58581262|GeneID:3262546		YP_200278.1
XOO1640	40.07	52.08	40.69	37.83	45.07	42.80	41.38	33.30	33.52	33.17	28.42	34.72	33.71	34.19	NC_006834.1	1700857	1701843	+	987	IS1404 transposase		-1.0		COG2801	L	Tra5	Transposase and inactivated derivatives	1.0E-8	32633	GI:58581263|GeneID:3262548		YP_200279.1
XOO1641	58.28	88.31	76.37	70.96	79.20	91.23	72.62	57.13	59.39	56.26	53.04	60.99	59.62	46.11	NC_006834.1	1701840	1703468	-	1629	hypothetical protein		-1.0						-1.0	-1	GI:58581264|GeneID:3262549		YP_200280.1
XOO1642	126.99	142.67	128.29	122.25	126.69	146.83	140.15	120.00	118.56	115.61	99.64	108.35	101.65	102.91	NC_006834.1	1703725	1706346	-	2622	DNA mismatch repair protein MutS		-1.0		COG0249	L	MutS	Mismatch repair ATPase (MutS family)	0.0	30598	GI:58581265|GeneID:3262550		YP_200281.1
XOO1643	17.44	24.62	19.08	22.17	21.99	23.53	19.88	14.52	14.89	13.76	20.23	19.15	19.42	10.29	NC_006834.1	1707049	1707855	-	807	IS1404 transposase		-1.0		COG2801	L	Tra5	Transposase and inactivated derivatives	1.0E-9	32633	GI:122879120|GeneID:3262551		YP_200282.6
XOO1645	31.27	21.29	26.28	36.01	35.67	27.25	20.53	31.94	24.85	21.65	39.29	27.75	30.04	25.20	NC_006834.1	1707887	1708156	-	270	IS1404 transposase		-1.0						-1.0	-1	GI:58581268|GeneID:3262553		YP_200284.1
XOO1646	0.67	2.61	1.03	1.54	0.86	2.88	0.66	0.00	0.35	0.99	0.69	1.06	0.75	0.93	NC_006834.1	1708175	1708615	+	441	ISXo8 transposase		-1.0						-1.0	-1	GI:58581269|GeneID:3262554		YP_200285.1
XOO1647	0.00	0.00	0.00	0.00	0.00	0.00	0.00	0.00	0.00	0.00	0.00	0.00	0.00	0.00	NC_006834.1	1708644	1708871	+	228	ISXo8 transposase		-1.0		COG5659	L	COG5659	FOG: Transposase	2.0E-7	35218	GI:58581270|GeneID:3262555		YP_200286.1
XOO4776	87.79	123.51	104.67	94.85	96.60	107.22	105.63	102.97	105.27	94.50	93.29	97.74	88.95	88.18	NC_006834.1	1709252	1710643	-	1392	DNA repair protein RadA		-1.0		COG1066	O	Sms	Predicted ATP-dependent serine protease	0.0	31265	GI:121632079|GeneID:4699458		YP_001001441.1
XOO1649	13.85	17.36	17.49	16.60	14.43	15.88	17.20	13.56	13.64	13.37	15.55	12.56	11.47	11.34	NC_006834.1	1710728	1711219	-	492	IS1404 transposase		-1.0		COG2801	L	Tra5	Transposase and inactivated derivatives	4.0E-4	32633	GI:58581272|GeneID:3262557		YP_200288.1
XOO1650	18.52	24.19	18.65	22.28	23.01	36.77	20.62	17.19	18.35	16.96	19.13	21.88	28.14	14.18	NC_006834.1	1711042	1711713	-	672	IS1404 transposase		-1.0						-1.0	-1	GI:58581273|GeneID:3262558		YP_200289.1
XOO4777	24.13	22.39	22.30	38.30	30.72	37.51	23.76	31.43	30.74	19.38	37.48	37.60	30.10	29.38	NC_006834.1	1711566	1711829	-	264	IS1404 transposase		-1.0						-1.0	-1	GI:121632080|GeneID:4699459		YP_001001442.1
XOO4778	53.56	49.46	38.79	35.78	37.69	42.13	30.07	56.95	47.11	51.53	53.07	57.98	56.50	42.04	NC_006834.1	1712034	1713590	+	1557	hypothetical protein		-1.0		COG5305	S	COG5305	Predicted membrane protein	6.0E-5	34893	GI:121632081|GeneID:4699460		YP_001001443.1
XOO1651	3.73	5.27	5.11	4.39	4.18	5.44	4.56	4.66	5.55	3.81	4.52	4.63	3.90	3.43	NC_006834.1	1713854	1715005	-	1152	phospholipase C		-1.0		COG3511	M	PlcC	Phospholipase C	7.0E-30	33314	GI:58581274|GeneID:3262559		YP_200290.1
XOO1653	42.08	47.18	36.92	38.45	38.87	41.94	40.62	51.87	40.18	45.30	46.02	58.12	44.50	35.47	NC_006834.1	1716174	1717412	-	1239	transmembrane transport protein		-1.0		COG2814	G	AraJ	Arabinose efflux permease	3.0E-8	32643	GI:122879122|GeneID:3262562		YP_200292.6
XOO1654	83.24	72.98	62.91	56.72	63.37	91.04	80.42	75.78	65.35	57.78	62.99	64.23	67.34	69.49	NC_006834.1	1717679	1718146	+	468	hypothetical protein		-1.0		COG2331	S	COG2331	Uncharacterized protein conserved in bacteria	9.0E-15	32482	GI:58581277|GeneID:3262561		YP_200293.1
XOO1655	72.63	370.48	404.95	262.15	134.40	144.16	142.12	99.25	101.82	101.76	100.96	107.86	120.55	98.42	NC_006834.1	1718644	1719420	-	777	hypothetical protein		-1.0						-1.0	-1	GI:58581278|GeneID:3262421		YP_200294.1
XOO1656	581.08	509.99	494.35	456.14	457.00	515.86	522.23	562.05	534.29	538.60	512.31	525.24	507.40	522.11	NC_006834.1	1719500	1721344	+	1845	aspartyl-tRNA synthetase		-1.0		COG0173	J	AspS	Aspartyl-tRNA synthetase	0.0	30522	GI:58581279|GeneID:3262423	6.1.1.12	YP_200295.1
XOO1657	81.35	96.10	66.91	77.89	58.81	68.82	51.94	73.95	81.57	78.89	90.22	86.72	78.06	69.07	NC_006834.1	1721856	1722383	+	528	acetyltransferase		-1.0		COG0456	R	RimI	Acetyltransferases	9.0E-10	30804	GI:122879123|GeneID:3262425		YP_200296.6
XOO1658	13.83	17.52	11.32	10.70	6.76	9.84	6.81	17.35	14.57	16.08	12.75	15.29	13.70	11.34	NC_006834.1	1722561	1723160	+	600	hypothetical protein		-1.0		COG1075	R	LipA	Predicted acetyltransferases and hydrolases with the alpha/beta hydrolase fold	0.0010	31273	GI:122879124|GeneID:3262424		YP_200297.6
XOO1659	486.02	472.81	383.15	329.55	369.95	466.31	414.81	448.57	420.41	434.66	410.69	433.39	475.62	428.02	NC_006834.1	1723250	1723978	+	729	hypothetical protein		-1.0		COG0217	S	COG0217	Uncharacterized conserved protein	2.0E-86	30566	GI:58581282|GeneID:3262426		YP_200298.1
XOO1660	161.95	187.36	137.75	117.41	121.67	157.46	134.21	136.04	131.38	134.74	122.02	121.11	107.22	110.42	NC_006834.1	1724093	1724617	+	525	Holliday junction resolvase		-1.0		COG0817	L	RuvC	Holliday junction resolvasome, endonuclease subunit	8.0E-46	31159	GI:58581283|GeneID:3262427	3.1.22.4	YP_200299.1
XOO1661	140.78	168.14	122.08	115.01	103.34	114.45	104.73	155.18	149.38	161.15	159.20	155.59	128.83	130.03	NC_006834.1	1724775	1725359	+	585	Holliday junction DNA helicase RuvA		-1.0		COG0632	L	RuvA	Holliday junction resolvasome, DNA-binding subunit	6.0E-54	30977	GI:161899002|GeneID:3262428		YP_200300.2
XOO1662	128.40	131.25	101.53	98.35	91.46	98.84	88.76	131.31	138.06	133.59	128.21	129.52	118.64	118.82	NC_006834.1	1725559	1727466	+	1908	potassium uptake protein		-1.0		COG3158	P	Kup	K+ transporter	0.0	32972	GI:58581285|GeneID:3262429		YP_200301.1
XOO1663	72.35	94.45	80.00	83.55	88.76	87.08	76.31	60.19	60.29	62.52	68.01	69.91	59.77	49.03	NC_006834.1	1727595	1728632	+	1038	Holliday junction DNA helicase RuvB		-1.0		COG2255	L	RuvB	Holliday junction resolvasome, helicase subunit	1.0E-152	32436	GI:58581286|GeneID:3262430	3.1.22.4	YP_200302.1
XOO1664	173.61	459.36	395.38	340.39	284.12	283.61	232.00	140.00	139.05	147.43	154.90	173.81	170.64	147.94	NC_006834.1	1728685	1729143	+	459	hypothetical protein		-1.0		COG0824	R	FcbC	Predicted thioesterase	3.0E-29	31166	GI:58581287|GeneID:3262431		YP_200303.1
XOO1665	427.84	1132.84	1146.49	934.23	628.96	615.18	621.47	471.80	419.13	438.28	434.45	452.95	441.64	434.05	NC_006834.1	1729155	1729934	+	780	hypothetical protein		-1.0		COG0811	U	TolQ	Biopolymer transport proteins	4.0E-47	31153	GI:58581288|GeneID:3262432		YP_200304.1
XOO1666	286.06	660.23	725.33	503.83	323.15	331.22	332.61	273.94	265.18	252.13	242.23	237.80	246.08	281.27	NC_006834.1	1729959	1730540	+	582	hypothetical protein		-1.0		COG0848	U	ExbD	Biopolymer transport protein	5.0E-31	31189	GI:58581289|GeneID:3262433		YP_200305.1
XOO1667	180.42	402.88	433.95	337.53	216.58	234.22	212.30	174.72	200.27	167.64	170.11	183.59	187.12	172.42	NC_006834.1	1730530	1731570	+	1041	hypothetical protein		-1.0		COG1196	D	Smc	Chromosome segregation ATPases	0.0010	31389	GI:58581290|GeneID:3262434		YP_200306.1
XOO1668	772.66	921.88	1262.32	1120.12	817.83	644.56	621.92	808.63	1070.28	971.73	993.59	851.06	837.48	879.49	NC_006834.1	1731764	1733149	+	1386	translocation protein TolB		-1.0		COG0823	U	TolB	Periplasmic component of the Tol biopolymer transport system	1.0E-106	31165	GI:58581291|GeneID:3262435		YP_200307.1
XOO1669	5966.88	5178.06	5295.97	5704.93	7248.25	7925.86	9393.71	6505.15	6087.37	6161.81	6977.86	6626.08	6639.36	6484.31	NC_006834.1	1733180	1733725	+	546	outer membrane protein P6		-1.0		COG2885	M	OmpA	Outer membrane protein and related peptidoglycan-associated (lipo)proteins	7.0E-32	32711	GI:58581292|GeneID:3262436		YP_200308.1
XOO1670	686.53	590.88	681.91	690.90	656.89	674.06	560.70	661.48	715.85	640.83	650.16	617.29	580.69	523.54	NC_006834.1	1733732	1734550	+	819	hypothetical protein		-1.0		COG1729	S	COG1729	Uncharacterized protein conserved in bacteria	2.0E-40	31915	GI:58581293|GeneID:3262441		YP_200309.1
XOO1671	136.42	216.87	209.90	172.03	141.35	183.98	131.36	143.16	120.30	116.60	109.91	114.79	120.53	95.66	NC_006834.1	1734644	1735276	+	633	radical activating enzyme		-1.0		COG0602	O	NrdG	Organic radical activating enzymes	3.0E-39	30947	GI:58581294|GeneID:3262442		YP_200310.1
XOO1673	218.95	309.82	267.39	255.18	223.12	195.43	199.58	220.21	212.74	200.08	208.72	200.31	210.19	201.80	NC_006834.1	1735396	1736631	+	1236	transposase		-1.0		COG3464	L	COG3464	Transposase and inactivated derivatives	3.0E-28	33267	GI:58581296|GeneID:3262444		YP_200312.1
XOO1675	139.97	173.64	143.90	124.44	95.97	95.25	116.13	130.44	124.99	116.59	123.55	116.82	106.38	126.17	NC_006834.1	1736713	1737948	+	1236	transposase		-1.0		COG3464	L	COG3464	Transposase and inactivated derivatives	9.0E-28	33267	GI:58581298|GeneID:3262446		YP_200314.1
XOO1677	0.00	0.00	0.00	0.00	0.00	0.00	0.00	0.00	0.00	0.00	0.00	0.00	0.00	0.00	NC_006834.1	1738343	1738789	-	447	transposase		-1.0		COG3293	L	COG3293	Transposase and inactivated derivatives	3.0E-6	33102	GI:58581300|GeneID:3262378		YP_200316.1
XOO1678	4.95	9.18	4.28	7.77	10.22	9.96	8.37	3.78	4.65	5.63	5.41	7.82	6.45	6.72	NC_006834.1	1738829	1740205	-	1377	IS1478 transposase		-1.0						-1.0	-1	GI:122879125|GeneID:3262379		YP_200317.6
XOO1679	120.47	161.54	129.06	111.63	94.82	115.20	111.51	126.29	123.22	111.73	110.17	124.02	109.46	117.73	NC_006834.1	1740584	1741258	+	675	transcriptional regulator		-1.0		COG0603	R	COG0603	Predicted PP-loop superfamily ATPase	4.0E-71	30948	GI:58581302|GeneID:3262380		YP_200318.1
XOO4676	0.00	0.00	0.00	0.00	0.00	0.00	0.00	0.00	0.00	0.00	0.00	0.00	0.00	0.00	NC_006834.1	1741306	1741381	+	76	tRNA-Lys		-1.0						-1.0	-1	GeneID:3262397
XOO1680	13.00	13.72	11.47	12.96	16.58	16.71	17.60	11.53	12.91	11.84	11.28	13.67	11.38	9.65	NC_006834.1	1741503	1742687	-	1185	phage-related integrase		-1.0		COG4974	L	XerD	Site-specific recombinase XerD	1.0E-6	34580	GI:58581303|GeneID:3262398		YP_200319.1
XOO1681	3.41	5.66	4.05	2.98	7.77	10.79	8.94	3.74	4.78	4.48	3.52	3.59	4.62	4.17	NC_006834.1	1742687	1742947	-	261	hypothetical protein		-1.0						-1.0	-1	GI:58581304|GeneID:3262399		YP_200320.1
XOO1682	10.20	16.66	18.05	17.97	28.47	20.08	16.39	7.07	9.61	7.41	14.41	15.61	9.53	7.40	NC_006834.1	1743619	1743894	-	276	hypothetical protein		-1.0						-1.0	-1	GI:58581305|GeneID:3262400		YP_200321.1
XOO1683	9.73	17.58	10.65	14.43	14.80	18.13	16.33	11.08	6.46	6.05	6.45	11.39	8.54	8.28	NC_006834.1	1744056	1744466	-	411	hypothetical protein		-1.0						-1.0	-1	GI:58581306|GeneID:3262401		YP_200322.1
XOO1684	4.25	4.12	4.87	4.53	8.18	5.54	4.71	3.50	2.80	0.52	3.29	4.70	2.55	1.95	NC_006834.1	1744692	1744970	-	279	hypothetical protein		-1.0						-1.0	-1	GI:58581307|GeneID:3262350		YP_200323.1
XOO1685	8.68	9.56	7.05	10.02	14.05	13.27	11.85	10.44	7.81	7.48	10.10	9.03	9.04	7.06	NC_006834.1	1745494	1748190	-	2697	hypothetical protein		-1.0		COG0358	L	DnaG	DNA primase (bacterial type)	1.0E-5	30707	GI:58581308|GeneID:3262351		YP_200324.1
XOO1686	2.78	3.86	1.42	2.28	3.57	4.27	1.37	1.53	2.93	1.37	2.40	2.20	4.63	2.56	NC_006834.1	1748200	1748412	-	213	hypothetical protein		-1.0						-1.0	-1	GI:58581309|GeneID:3262352		YP_200325.1
XOO1687	15.85	13.06	11.08	15.16	18.22	15.00	22.31	15.42	17.18	15.20	15.91	19.19	20.62	19.97	NC_006834.1	1748698	1749024	-	327	hypothetical protein		-1.0						-1.0	-1	GI:58581310|GeneID:3262373		YP_200326.1
XOO1688	36.19	76.11	76.18	107.66	123.84	111.17	87.59	34.17	31.00	34.70	43.09	39.34	41.92	38.84	NC_006834.1	1749350	1749787	+	438	hypothetical protein		-1.0		COG1396	K	HipB	Predicted transcriptional regulators	1.0E-4	31586	GI:58581311|GeneID:3262282		YP_200327.1
XOO1689	10.36	17.14	12.24	12.61	13.48	15.46	13.01	12.36	10.75	11.11	10.13	11.67	10.27	13.65	NC_006834.1	1750448	1751434	-	987	phage-related tail protein		-1.0		COG3500	R	COG3500	Phage protein D	2.0E-73	33303	GI:58581312|GeneID:3262283		YP_200328.1
XOO1690	8.48	6.94	9.39	8.71	6.31	5.20	5.08	4.45	3.49	4.00	4.82	4.66	6.41	6.09	NC_006834.1	1751431	1751832	-	402	phage-related tail protein		-1.0		COG3499	R	COG3499	Phage protein U	2.0E-37	33302	GI:58581313|GeneID:3262284		YP_200329.1
XOO1691	1.86	4.00	3.37	3.56	3.58	3.96	3.40	2.78	2.61	2.70	2.13	2.45	2.14	2.13	NC_006834.1	1751845	1754715	-	2871	phage-related tail protein		-1.0		COG5283	S	COG5283	Phage-related tail protein	3.0E-34	34880	GI:58581314|GeneID:3261530		YP_200330.1
XOO1692	0.00	0.00	0.00	0.00	0.00	0.00	0.00	0.00	0.00	0.00	0.90	1.64	0.00	0.00	NC_006834.1	1754748	1754861	-	114	hypothetical protein		-1.0						-1.0	-1	GI:58581315|GeneID:3261741		YP_200331.1
XOO1693	4.89	9.21	5.48	8.66	4.60	7.50	6.74	5.37	4.64	3.38	5.72	4.95	7.78	4.49	NC_006834.1	1754870	1755172	-	303	phage-related tail protein		-1.0						-1.0	-1	GI:58581316|GeneID:3261614		YP_200332.1
XOO1694	6.39	9.02	8.59	11.25	12.18	9.62	8.01	9.57	10.40	8.88	7.20	9.92	7.31	5.87	NC_006834.1	1755218	1755727	-	510	phage-related tail protein		-1.0		COG3498	R	COG3498	Phage tail tube protein FII	4.0E-53	33301	GI:58581317|GeneID:3261854		YP_200333.1
XOO1695	5.08	4.22	6.47	7.50	3.58	4.36	3.88	4.60	3.48	4.63	3.50	3.77	4.84	4.90	NC_006834.1	1755758	1756924	-	1167	phage-related tail protein		-1.0		COG3497	R	COG3497	Phage tail sheath protein FI	1.0E-101	33300	GI:58581318|GeneID:3261852		YP_200334.1
XOO1696	0.41	1.83	0.84	1.89	0.35	3.03	0.81	0.90	0.87	0.81	0.57	0.26	0.91	0.38	NC_006834.1	1756936	1757295	-	360	phage-related baseplate protein		-1.0		COG3628	R	COG3628	Phage baseplate assembly protein W	1.0E-20	33427	GI:58581319|GeneID:3261746		YP_200335.1
XOO1697	2.36	2.91	2.41	2.41	2.25	1.93	3.10	2.31	1.66	1.04	1.63	1.99	1.17	0.24	NC_006834.1	1757292	1757855	-	564	phage-related baseplate protein		-1.0		COG4540	R	gpV	Phage P2 baseplate assembly protein gpV	2.0E-27	34187	GI:58581320|GeneID:3261759		YP_200336.1
XOO4779	7.11	15.76	13.29	17.11	18.93	21.80	17.12	14.75	12.48	14.03	16.87	14.73	15.93	14.52	NC_006834.1	1757916	1758290	-	375	hypothetical protein		-1.0						-1.0	-1	GI:121632082|GeneID:4699461		YP_001001444.1
XOO1698	7.67	11.12	10.53	13.43	15.82	9.95	10.66	7.78	10.05	7.57	9.89	11.50	8.15	5.96	NC_006834.1	1758502	1760007	-	1506	hypothetical protein		-1.0		COG4675	S	MdpB	Microcystin-dependent protein	1.0E-8	34292	GI:58581321|GeneID:3261761		YP_200337.1
XOO1699	1.30	1.44	2.91	1.71	2.89	1.28	1.79	2.00	1.37	1.03	2.68	2.30	1.54	0.96	NC_006834.1	1760017	1760586	-	570	phage-related tail protein		-1.0		COG4385	R	gpI	Bacteriophage P2-related tail formation protein	9.0E-40	34092	GI:58581322|GeneID:3263345		YP_200338.1
XOO1700	2.64	5.34	3.48	4.59	4.38	2.67	4.43	3.07	2.29	2.30	2.89	3.04	2.47	2.14	NC_006834.1	1760555	1761508	-	954	phage-related baseplate assembly protein		-1.0		COG3948	R	COG3948	Phage-related baseplate assembly protein	2.0E-79	33729	GI:58581323|GeneID:3263341		YP_200339.1
XOO1701	60.62	55.32	64.12	96.07	108.39	51.40	42.57	47.48	55.53	44.38	67.40	58.98	46.36	53.91	NC_006834.1	1761576	1762418	-	843	hypothetical protein		-1.0						-1.0	-1	GI:58581324|GeneID:3263139		YP_200340.1
XOO1702	1.66	0.37	2.03	1.09	1.99	1.02	0.65	1.46	1.40	0.65	1.83	1.68	1.72	0.91	NC_006834.1	1763236	1763682	-	447	phage-related tail protein		-1.0						-1.0	-1	GI:58581325|GeneID:3263140		YP_200341.1
XOO1703	1.64	2.18	3.00	2.58	1.40	2.01	1.61	1.44	3.45	1.29	0.68	1.86	2.54	0.60	NC_006834.1	1763670	1764122	-	453	phage-related tail protein		-1.0						-1.0	-1	GI:58581326|GeneID:3263143		YP_200342.1
XOO1704	2.73	2.69	5.25	2.59	2.59	2.42	1.79	2.99	3.51	2.09	1.67	3.45	1.01	3.34	NC_006834.1	1764086	1764574	-	489	hypothetical protein		-1.0						-1.0	-1	GI:58581327|GeneID:3263144		YP_200343.1
XOO1705	3.00	3.58	2.82	2.57	2.57	2.26	3.41	4.56	4.38	2.28	2.70	2.77	2.90	2.12	NC_006834.1	1764574	1765215	-	642	phage-related lytic enzyme		-1.0		COG3179	R	COG3179	Predicted chitinase	2.0E-33	32992	GI:58581328|GeneID:3263145		YP_200344.1
XOO1706	0.00	1.13	0.52	1.00	0.87	0.94	2.01	0.00	1.07	1.01	1.40	0.97	1.70	0.00	NC_006834.1	1765212	1765502	-	291	hypothetical protein		-1.0						-1.0	-1	GI:58581329|GeneID:3263156		YP_200345.1
XOO1707	1.25	0.46	0.00	1.09	1.42	0.25	0.00	0.91	0.44	0.41	0.57	0.53	0.46	0.76	NC_006834.1	1765480	1765836	-	357	hypothetical protein		-1.0						-1.0	-1	GI:58581330|GeneID:3263157		YP_200346.1
XOO1708	1.41	0.00	0.00	0.00	0.00	0.87	0.00	0.00	0.00	0.00	1.46	0.45	0.52	0.00	NC_006834.1	1765841	1766050	-	210	phage-related tail protein		-1.0		COG5004	R	COG5004	P2-like prophage tail protein X	3.0E-14	34609	GI:58581331|GeneID:3263162		YP_200347.1
XOO1709	0.00	0.43	1.20	1.54	2.35	1.92	0.39	0.43	0.00	0.00	0.54	0.25	1.02	0.36	NC_006834.1	1766050	1766427	-	378	phage-related capsid completion protein		-1.0						-1.0	-1	GI:58581332|GeneID:3263164		YP_200348.1
XOO1710	1.23	1.83	0.84	1.08	1.76	1.64	1.42	1.81	1.30	1.83	1.13	1.95	2.21	2.65	NC_006834.1	1766617	1767336	-	720	phage-related terminase		-1.0						-1.0	-1	GI:58581333|GeneID:3263277		YP_200349.1
XOO1712	2.19	4.84	5.49	5.64	6.23	5.63	4.45	4.64	2.76	3.74	4.61	4.33	3.99	3.35	NC_006834.1	1767340	1768356	-	1017	phage-related major capsid protein		-1.0						-1.0	-1	GI:58581335|GeneID:3263280		YP_200351.1
XOO1713	2.28	3.12	3.22	3.46	3.16	2.16	2.08	2.51	3.52	3.99	2.06	2.44	2.47	2.74	NC_006834.1	1768403	1769245	-	843	phage-related capsid scaffold protein		-1.0						-1.0	-1	GI:58581336|GeneID:3263089		YP_200352.1
XOO1714	0.50	1.01	0.59	1.09	0.85	0.71	0.74	0.82	0.35	0.66	0.57	1.10	0.65	0.23	NC_006834.1	1769367	1771151	+	1785	phage-related terminase		-1.0		COG5484	S	COG5484	Uncharacterized conserved protein	1.0E-46	35043	GI:58581337|GeneID:3263090		YP_200353.1
XOO1715	3.03	5.12	6.33	6.73	5.93	4.07	4.69	2.38	3.19	2.85	3.38	3.92	2.89	3.05	NC_006834.1	1771148	1772173	+	1026	phage-related capsid packaging protein		-1.0		COG5518	R	COG5518	Bacteriophage capsid portal protein	4.0E-68	35077	GI:58581338|GeneID:3263093		YP_200354.1
XOO1717	1.90	2.81	2.80	4.02	4.51	5.69	3.95	3.48	4.45	2.71	3.05	2.67	5.39	2.33	NC_006834.1	1772362	1773063	+	702	site-specific DNA-methyltransferase		-1.0		COG0863	L	COG0863	DNA modification methylase	4.0E-30	31203	GI:122879126|GeneID:3263095		YP_200356.6
XOO1718	79.37	109.18	87.40	114.30	88.81	69.68	72.15	107.88	103.19	103.20	118.10	126.87	110.50	80.48	NC_006834.1	1774916	1775473	-	558	hypothetical protein		-1.0						-1.0	-1	GI:58581341|GeneID:3263096		YP_200357.1
XOO1719	61.64	116.18	103.90	96.18	91.85	109.70	78.43	62.28	65.94	58.93	54.95	69.27	65.54	47.41	NC_006834.1	1776880	1777809	+	930	hypothetical protein		-1.0						-1.0	-1	GI:122879127|GeneID:3263097		YP_200358.6
XOO1720	100.38	146.15	131.60	132.27	124.09	110.97	94.09	91.52	101.86	88.49	88.39	89.04	91.41	87.42	NC_006834.1	1777915	1780641	+	2727	hypothetical protein		-1.0						-1.0	-1	GI:58581343|GeneID:3263098		YP_200359.1
XOO4780	26.07	44.59	35.34	33.68	32.51	35.39	27.86	25.90	27.76	22.44	23.11	27.36	25.87	26.25	NC_006834.1	1781422	1781955	+	534	hypothetical protein		-1.0						-1.0	-1	GI:121632083|GeneID:4699462		YP_001001445.1
XOO1721	235.90	245.94	250.24	259.27	276.06	131.64	160.73	177.00	228.66	249.34	348.06	248.19	223.42	201.91	NC_006834.1	1782622	1783053	-	432	response regulator		-1.0		COG2204	T	AtoC	Response regulator containing CheY-like receiver, AAA-type ATPase, and DNA-binding domains	2.0E-12	32386	GI:58581344|GeneID:3263099		YP_200360.1
XOO1722	206.84	691.82	700.11	542.50	331.96	251.21	302.11	232.00	251.47	263.77	267.80	297.17	304.97	281.82	NC_006834.1	1783105	1783611	-	507	hypothetical protein		-1.0						-1.0	-1	GI:58581345|GeneID:3263100		YP_200361.1
XOO1723	101.80	109.84	88.30	86.84	88.37	96.61	94.65	83.56	84.58	80.85	82.14	88.22	82.23	74.36	NC_006834.1	1783741	1785537	-	1797	DNA helicase		-1.0		COG0514	L	RecQ	Superfamily II DNA helicase	0.0	30860	GI:58581346|GeneID:3263101		YP_200362.1
XOO1724	737.11	787.05	817.18	893.85	880.96	658.23	589.89	815.36	1005.13	927.86	1160.56	969.97	922.26	1018.05	NC_006834.1	1786095	1786688	-	594	DNA-binding related protein		-1.0		COG0783	P	Dps	DNA-binding ferritin-like protein (oxidative damage protectant)	4.0E-49	31126	GI:58581347|GeneID:3263102		YP_200363.1
[truncated: 2,570 more rows]
